# Supplementary material for: Construction of a synthetic methodology-based library and its application in identifying a GIT/PIX protein–protein interaction inhibitor
Source: Nat Commun. 2022 Nov 23;13:7176. doi: 10.1038/s41467-022-34598-7 (PMC9684509; doi:10.1038/s41467-022-34598-7)
Supplement: Supplementary file 4 — Source Data [file 41467_2022_34598_MOESM4_ESM.xlsx]

## Sheet: Fig. 1c
	Similarity Range	SMBL-V	SMBL-E	targetmol	specs
	0	0	0	0	0
	0.01	0	0	0	0
	0.02	0	0	0	0
	0.03	0	0	0	0
	0.04	0	0	0	0
	0.05	0	0	0	0
	0.06	0	0	0	0
	0.07	0	0	0	0
	0.08	0	0	0	0
	0.09	0	0	0	0
	0.1	0	0	0	0
	0.11	0	0	0	0
	0.12	0	0	0	0
	0.13	0	0	0	0
	0.14	0	0	0	0
	0.15	0	0	0	0
	0.16	0	0	0	0
	0.17	0	0	0	0
	0.18	0	0	0	0
	0.19	0	0	0	0
	0.2	0	0.01	0	0
	0.21	0	0.01	0	0
	0.22	0.01	0.02	0	0
	0.23	0.01	0.03	0	0
	0.24	0.01	0.04	0	0
	0.25	0.02	0.07	0	0
	0.26	0.04	0.11	0	0
	0.27	0.05	0.15	0	0
	0.28	0.08	0.25	0	0
	0.29	0.12	0.37	0	0
	0.3	0.2	0.55	0	0
	0.31	0.28	0.78	0	0
	0.32	0.41	1.07	0	0
	0.33	0.58	1.43	0	0
	0.34	0.82	1.89	0.01	0
	0.35	1.13	2.49	0.01	0.01
	0.36	1.47	3.11	0.01	0
	0.37	1.86	3.72	0.02	0.01
	0.38	2.33	4.32	0.03	0.01
	0.39	2.72	4.68	0.04	0.01
	0.4	3.33	5.45	0.06	0.01
	0.41	3.63	5.59	0.09	0.02
	0.42	4.04	5.66	0.12	0.02
	0.43	4.31	5.61	0.18	0.02
	0.44	4.46	5.62	0.26	0.03
	0.45	4.6	5.32	0.37	0.04
	0.46	4.65	4.98	0.51	0.04
	0.47	4.66	4.73	0.65	0.04
	0.48	4.59	4.42	0.85	0.05
	0.49	4.1	3.74	0.93	0.06
	0.5	4.71	4.04	1.38	0.1
	0.51	4.13	3.26	1.56	0.1
	0.52	4	2.89	1.9	0.13
	0.53	3.69	2.49	2.2	0.16
	0.54	3.51	2.1	2.51	0.19
	0.55	3.36	1.82	2.81	0.21
	0.56	3.13	1.5	3.14	0.26
	0.57	2.82	1.2	3.32	0.27
	0.58	2.51	0.98	3.52	0.29
	0.59	2.14	0.73	3.52	0.31
	0.6	2	0.63	3.89	0.4
	0.61	1.63	0.47	3.73	0.44
	0.62	1.4	0.38	3.75	0.48
	0.63	1.21	0.27	3.67	0.52
	0.64	1.02	0.22	3.64	0.57
	0.65	0.86	0.17	3.6	0.62
	0.66	0.71	0.12	3.53	0.66
	0.67	0.56	0.11	3.41	0.76
	0.68	0.47	0.08	3.37	0.82
	0.69	0.34	0.06	3.13	0.91
	0.7	0.28	0.06	3.16	0.92
	0.71	0.2	0.04	3	0.92
	0.72	0.17	0.03	2.86	1.02
	0.73	0.13	0.02	2.69	1.02
	0.74	0.1	0.02	2.38	1.05
	0.75	0.08	0.02	2.44	1.21
	0.76	0.06	0.01	2.13	1.23
	0.77	0.05	0.01	1.93	1.29
	0.78	0.04	0.01	1.75	1.4
	0.79	0.03	0	1.51	1.44
	0.8	0.03	0	1.46	1.5
	0.81	0.02	0	1.25	1.5
	0.82	0.02	0	1.09	1.54
	0.83	0.02	0	0.95	1.69
	0.84	0.01	0	0.84	1.83
	0.85	0.01	0	0.73	1.94
	0.86	0.01	0	0.66	2.1
	0.87	0.01	0	0.56	2.27
	0.88	0.01	0	0.51	2.5
	0.89	0	0	0.42	2.57
	0.9	0	0	0.38	2.9
	0.91	0	0	0.32	3.08
	0.92	0	0	0.28	3.33
	0.93	0	0	0.23	3.53
	0.94	0	0	0.18	3.82
	0.95	0	0	0.15	3.96
	0.96	0	0	0.11	4.17
	0.97	0	0	0.09	4.33
	0.98	0	0	0.06	4.09
	0.99	0	0	0.03	2.68
	1	0	0	0.15	24.58

## Sheet: Fig. 1d
	Similarity Range	SMBL-V vs targetmol	SMBL-V vs specs	SMBL-E vs targetmol	SMBL-E vs specs
	0	0	0	0	0
	0.01	0	0	0	0
	0.02	0	0	0.01	0
	0.03	0.01	0	0	0
	0.04	0	0	0.01	0
	0.05	0	0	0.01	0
	0.06	0.01	0	0.02	0
	0.07	0.02	0	0.03	0
	0.08	0.02	0	0.02	0
	0.09	0.03	0	0.02	0
	0.1	0.01	0	0.01	0
	0.11	0.03	0	0.05	0
	0.12	0.02	0	0.05	0
	0.13	0.02	0	0.14	0
	0.14	0.03	0	0.07	0
	0.15	0.04	0	0.12	0
	0.16	0.06	0	0.07	0.01
	0.17	0.03	0	0.16	0
	0.18	0.07	0.01	0.1	0.01
	0.19	0.07	0.01	0.2	0.02
	0.2	0.07	0.01	0.15	0.02
	0.21	0.16	0.01	0.25	0.04
	0.22	0.11	0.02	0.25	0.05
	0.23	0.17	0.03	0.22	0.06
	0.24	0.17	0.04	0.23	0.09
	0.25	0.3	0.06	0.32	0.14
	0.26	0.17	0.09	0.31	0.21
	0.27	0.16	0.14	0.52	0.29
	0.28	0.31	0.2	0.48	0.45
	0.29	0.28	0.29	0.52	0.61
	0.3	0.39	0.39	0.95	0.85
	0.31	0.45	0.55	0.77	1.03
	0.32	0.45	0.68	0.93	1.22
	0.33	0.51	0.81	0.98	1.48
	0.34	0.61	0.97	1.16	1.87
	0.35	0.92	1.21	1.48	2.31
	0.36	1.11	1.4	1.86	2.87
	0.37	1.29	1.66	2.12	3.28
	0.38	1.54	1.94	2.44	3.83
	0.39	1.55	2.27	2.99	4.3
	0.4	1.96	2.76	3.25	4.97
	0.41	2.18	3.1	3.62	5.14
	0.42	2.21	3.49	3.89	5.01
	0.43	2.52	3.71	3.98	5.09
	0.44	3.11	3.99	4.6	5.06
	0.45	3.22	4.35	4.68	4.7
	0.46	3	4.66	4.89	4.66
	0.47	3.47	4.87	4.42	4.38
	0.48	3.63	4.99	4.47	4.07
	0.49	3.33	4.38	3.59	3.47
	0.5	3.94	5.04	4.78	3.86
	0.51	3.82	4.24	3.82	3.28
	0.52	3.88	4.08	3.76	3.07
	0.53	3.25	3.63	3.59	2.86
	0.54	3.56	3.3	3.01	2.54
	0.55	4.21	3.05	2.59	2.21
	0.56	3.6	2.9	2.34	1.86
	0.57	4.27	2.58	2.16	1.48
	0.58	3.52	2.38	1.62	1.18
	0.59	3.94	2.11	1.43	0.99
	0.6	3.84	2.03	1.45	0.86
	0.61	3.29	1.79	1.34	0.7
	0.62	2.67	1.48	1.3	0.6
	0.63	2.18	1.33	0.92	0.51
	0.64	1.74	1.17	0.77	0.43
	0.65	1.68	0.95	0.78	0.39
	0.66	1.44	0.85	0.54	0.3
	0.67	1.13	0.72	0.56	0.27
	0.68	1	0.6	0.4	0.24
	0.69	0.67	0.46	0.37	0.21
	0.7	0.54	0.4	0.28	0.17
	0.71	0.5	0.31	0.22	0.11
	0.72	0.44	0.27	0.16	0.1
	0.73	0.21	0.22	0.07	0.05
	0.74	0.16	0.16	0.12	0.04
	0.75	0.17	0.15	0.05	0.03
	0.76	0.16	0.12	0.04	0.02
	0.77	0.11	0.1	0.01	0.01
	0.78	0.05	0.07	0.04	0.01
	0.79	0.05	0.08	0	0.01
	0.8	0.04	0.09	0.01	0.01
	0.81	0.04	0.05	0.01	0.01
	0.82	0.02	0.06	0.01	0.01
	0.83	0.02	0.05	0	0.01
	0.84	0.01	0.03	0	0
	0.85	0.01	0.02	0	0
	0.86	0.01	0.02	0	0
	0.87	0	0.01	0	0
	0.88	0.01	0.01	0	0
	0.89	0	0	0	0
	0.9	0.01	0.01	0	0
	0.91	0	0	0	0
	0.92	0	0	0	0
	0.93	0	0	0	0
	0.94	0	0	0	0
	0.95	0	0	0	0
	0.96	0	0	0	0
	0.97	0	0	0	0
	0.98	0	0	0	0
	0.99	0	0	0	0
	1	0	0	0	0

## Sheet: Fig. 2b
	shNC	Widetype	Mutants
	601	463	179
	637	486	202		Tukey's multiple comparisons test	Mean Diff.	95.00% CI of diff.	Significant?	Summary	Adjusted P Value
	610	599	153		shNC vs. Widetype	100	-14.36 to 214.4	No	ns	0.0809
					shNC vs. Mutants	438	323.6 to 552.4	Yes	***	<0.0001
					Widetype vs. Mutants	338	223.6 to 452.4	Yes	***	0.0002

## Sheet: Fig. 3a
	time (s)	400	200	100	50	25
	-120	-0.0778143	-0.0481443	-0.074479	-0.0481042	-0.0417213
	-119.8	-0.071228	-0.0433132	-0.0652318	-0.0518643	-0.0394386
	-119.6	-0.0795538	-0.0484802	-0.0718446	-0.0633991	-0.0467788
	-119.4	-0.0728524	-0.0524375	-0.0782411	-0.0587715	-0.0312581
	-119.2	-0.0564451	-0.0386924	-0.0622825	-0.0487047	-0.0351904
	-119	-0.0689176	-0.0484769	-0.0651335	-0.0538645	-0.0443533
	-118.8	-0.0681516	-0.0331456	-0.0626844	-0.0485512	-0.0331174
	-118.6	-0.0712372	-0.0354328	-0.0647702	-0.050177	-0.0324143
	-118.4	-0.0614114	-0.0224906	-0.0505095	-0.0409224	-0.0292788
	-118.2	-0.0663238	-0.0320611	-0.0560751	-0.0521912	-0.0308228
	-118	-0.0668134	-0.0434761	-0.0629657	-0.0463696	-0.0347617
	-117.8	-0.0728568	-0.0387634	-0.0601404	-0.0443485	-0.0351278
	-117.6	-0.0587992	-0.0366472	-0.0581497	-0.03925	-0.0246477
	-117.4	-0.0569611	-0.0390413	-0.0462566	-0.0475115	-0.0191699
	-117.2	-0.0533588	-0.0366863	-0.0537654	-0.0448122	-0.0335587
	-117	-0.0668142	-0.034285	-0.0562606	-0.0433339	-0.0377566
	-116.8	-0.0535021	-0.0413763	-0.0450397	-0.0469914	-0.0248849
	-116.6	-0.0642863	-0.0299401	-0.0517431	-0.037956	-0.0290025
	-116.4	-0.0561325	-0.0194738	-0.0398992	-0.0289073	-0.0197375
	-116.2	-0.0567637	-0.0410398	-0.0501183	-0.0431524	-0.039021
	-116	-0.0528179	-0.0302611	-0.0375674	-0.0282156	-0.0255218
	-115.8	-0.0494956	-0.0305183	-0.0418446	-0.0353595	-0.0270099
	-115.6	-0.0409666	-0.0292271	-0.0352605	-0.0317297	-0.0216832
	-115.4	-0.0377235	-0.0296837	-0.0315286	-0.0305136	-0.0261729
	-115.2	-0.0409073	-0.0171262	-0.0333197	-0.0237139	-0.0104721
	-115	-0.0512963	-0.0267149	-0.0398311	-0.0371543	-0.0152383
	-114.8	-0.0502446	-0.0276604	-0.0376204	-0.0351875	-0.0207686
	-114.6	-0.0559367	-0.0356491	-0.0353528	-0.0400859	-0.024331
	-114.4	-0.04951	-0.0282899	-0.0376365	-0.034532	-0.016475
	-114.2	-0.0546485	-0.0454682	-0.0485792	-0.044695	-0.0155272
	-114	-0.0505166	-0.0209094	-0.0445494	-0.0366692	-0.0220318
	-113.8	-0.0382323	-0.0328651	-0.0353425	-0.0366068	-0.0250583
	-113.6	-0.0363069	-0.0241103	-0.0223051	-0.0224658	-0.00294821
	-113.4	-0.04878	-0.0292074	-0.0398669	-0.032117	-0.0238014
	-113.2	-0.0487661	-0.0323701	-0.0359054	-0.0304096	-0.0206771
	-113	-0.0416939	-0.0202604	-0.0263483	-0.0312157	-0.0211493
	-112.8	-0.0493999	-0.0339519	-0.0333463	-0.0435431	-0.0194994
	-112.6	-0.0519188	-0.0279212	-0.0309485	-0.0301697	-0.0192734
	-112.4	-0.0461738	-0.0243644	-0.0338431	-0.0329026	-0.00582587
	-112.2	-0.0377676	-0.0267564	-0.0346952	-0.0270733	-0.00631764
	-112	-0.0447909	-0.032286	-0.033666	-0.0256528	-0.0251168
	-111.8	-0.0474968	-0.0298941	-0.0290925	-0.0145972	-0.00630615
	-111.6	-0.043914	-0.027359	-0.0287571	-0.024096	-0.0179345
	-111.4	-0.0410472	-0.0230389	-0.0384983	-0.0212692	-0.0116866
	-111.2	-0.0453403	-0.0198364	-0.027029	-0.0235526	-0.00857051
	-111	-0.0408805	-0.0249645	-0.0360496	-0.0263221	-0.0151515
	-110.8	-0.0322627	-0.0146076	-0.0172138	-0.0208914	-0.00622091
	-110.6	-0.0317588	-0.0189802	-0.0167353	-0.0179047	-0.0131847
	-110.4	-0.0387833	-0.0235175	-0.0251123	-0.0270085	-0.00417554
	-110.2	-0.0337808	-0.0182786	-0.0232718	-0.0158215	0.0029772
	-110	-0.0270859	-0.0193383	-0.0222592	-0.022601	-0.00984863
	-109.8	-0.0414987	-0.0224943	-0.0266877	-0.0202316	-0.00359631
	-109.6	-0.0396019	-0.0223516	-0.0215375	-0.0234436	-0.0107246
	-109.4	-0.0466861	-0.033939	-0.0364814	-0.0374705	-0.0228115
	-109.2	-0.0387724	-0.0135055	-0.029646	-0.0218145	-0.0046273
	-109	-0.0395085	-0.021514	-0.027483	-0.0151498	-0.00567164
	-108.8	-0.0321128	-0.0128861	-0.0189015	-0.0256199	-6.4e-05
	-108.6	-0.0420869	-0.0194028	-0.0213067	-0.0229558	-0.00768179
	-108.4	-0.0458977	-0.0200976	-0.0342933	-0.0265757	-0.00647168
	-108.2	-0.0406622	-0.0242246	-0.0333502	-0.0270277	-0.0144439
	-108	-0.0330714	-0.0203837	-0.0239476	-0.016895	-0.0123303
	-107.8	-0.0475456	-0.021041	-0.0280605	-0.0246189	-0.00817993
	-107.6	-0.0384129	-0.0212885	-0.0173266	-0.0174409	-0.00320731
	-107.4	-0.0354481	-0.0179589	-0.0279878	-0.0195879	-0.00635652
	-107.2	-0.0277025	-0.00557738	-0.0164764	-0.00472587	-0.0079074
	-107	-0.0423393	-0.0250313	-0.0240778	-0.0189633	-0.0081704
	-106.8	-0.035103	-0.01756	-0.0181369	-0.018098	-0.00923008
	-106.6	-0.0493573	-0.0268006	-0.0290069	-0.0216726	-0.0123528
	-106.4	-0.050498	-0.0264017	-0.0353967	-0.0294364	-0.019527
	-106.2	-0.0388628	-0.022621	-0.0196265	-0.0175793	-0.00296611
	-106	-0.0271546	-0.0122273	-0.0135168	-0.0192261	0.00114245
	-105.8	-0.0385909	-0.0150796	-0.0121553	-0.0130239	-0.00305199
	-105.6	-0.0367198	-0.00991703	-0.0168014	-0.0189538	-0.0101248
	-105.4	-0.0424986	-0.0148386	-0.0160895	-0.0283647	-0.013769
	-105.2	-0.0417261	-0.0191277	-0.0305236	-0.0270225	-0.0183266
	-105	-0.0388519	-0.026236	-0.0277923	-0.0287685	-0.00851614
	-104.8	-0.0484411	-0.0295558	-0.0297822	-0.0278987	-0.00733927
	-104.6	-0.036599	-0.023814	-0.0289906	-0.0267234	-0.0143136
	-104.4	-0.0245724	-0.00910178	-0.0147753	-0.0125723	-0.00383002
	-104.2	-0.0341895	-0.024201	-0.0149434	-0.0181412	0.00140589
	-104	-0.0301784	-0.00803198	-0.0149423	-0.00645898	-0.00573364
	-103.8	-0.0367002	-0.0161431	-0.0127836	-0.015089	-0.00537059
	-103.6	-0.0383589	-0.0224065	-0.0232849	-0.0138805	-0.00837352
	-103.4	-0.0411749	-0.0239262	-0.0315943	-0.0243425	-0.0135417
	-103.2	-0.0419725	-0.0124685	-0.0215426	-0.0211637	-0.0105898
	-103	-0.0354503	-0.0251435	-0.0187707	-0.0181282	-0.0106439
	-102.8	-0.0436567	-0.0238334	-0.0215919	-0.0315624	-0.00653021
	-102.6	-0.0373446	-0.0141384	-0.0117188	-0.00388788	-0.00153887
	-102.4	-0.0390907	-0.021364	-0.0197972	-0.0284386	-0.00776538
	-102.2	-0.0235078	-0.0136016	-0.0158864	-0.0131731	-0.00218912
	-102	-0.0311538	-0.00939942	-0.00675709	-0.00992267	0.00500981
	-101.8	-0.0364046	-0.0229855	-0.0229359	-0.020346	-0.00352584
	-101.6	-0.0253043	-0.0185145	-0.0114373	-0.010524	0.00384687
	-101.4	-0.0496625	-0.0353488	-0.0265185	-0.0294302	-0.0154479
	-101.2	-0.0351086	-0.0269005	-0.0182443	-0.0190172	-0.00443534
	-101	-0.0308729	-0.0220862	-0.018645	-0.0187031	0.00162475
	-100.8	-0.0286679	-0.0140555	-0.0162737	-0.0147234	0.00334834
	-100.6	-0.0341993	-0.0235119	-0.012607	-0.0137199	-0.00405872
	-100.4	-0.0387423	-0.0200058	-0.0199336	-0.0267266	-0.0116748
	-100.2	-0.0242388	-0.0177858	-0.00877892	-0.011506	0.0023615
	-100	-0.0431408	-0.0267004	-0.0211533	-0.027189	-0.0181015
	-99.8	-0.0309013	-0.0199044	-0.0205609	-0.016646	-0.00518611
	-99.6	-0.0295497	-0.0101006	-0.0147453	-0.0114846	0.00044271
	-99.4	-0.0417195	-0.0172134	-0.0221338	-0.0248921	-0.00063744
	-99.2	-0.0244969	-0.0133829	-0.00620158	-0.0118718	0.0053921
	-99	-0.0260009	-0.0193241	-0.0122171	-0.00838793	-0.00271708
	-98.8	-0.0322544	-0.0280441	-0.0157993	-0.0207721	-0.00167227
	-98.6	-0.0259432	-0.013042	-0.00168671	-0.00516374	0.0021168
	-98.4	-0.0296507	-0.0146107	-0.00697494	-0.0113971	0.00185837
	-98.2	-0.0229223	-0.0160683	-0.0120893	-0.0123624	0.00538781
	-98	-0.0352698	-0.0189948	-0.0185838	-0.0243029	0.00317594
	-97.8	-0.0334379	-0.0177416	-0.017712	-0.0162651	-0.00859697
	-97.6	-0.0280691	-0.0175025	-0.0135955	-0.024355	-0.00979723
	-97.4	-0.0292549	-0.0101431	-0.0156923	-0.0102708	0.00256299
	-97.2	-0.0492117	-0.030323	-0.0179654	-0.0298552	-0.0130359
	-97	-0.0425507	-0.0292468	-0.0155152	-0.0249303	-0.0042245
	-96.8	-0.0318846	-0.013431	-0.0169765	-0.0073595	0.00523915
	-96.6	-0.02629	-0.0148606	-0.00949727	-0.0152904	0.00131651
	-96.4	-0.0383465	-0.014649	-0.0213178	-0.0232293	8.914e-05
	-96.2	-0.0451538	-0.0223721	-0.0171493	-0.0257258	-0.00413148
	-96	-0.0324956	-0.0188834	-0.0184633	-0.0157734	-0.0100044
	-95.8	-0.0390235	-0.0209702	-0.014197	-0.0244903	-0.00937735
	-95.6	-0.0335297	-0.0289416	-0.0174829	-0.0166496	-0.0126442
	-95.4	-0.0178291	-0.0112702	-0.00892784	-0.0018176	0.0107394
	-95.2	-0.0321036	-0.016733	-0.00704345	-0.0167925	-0.00502596
	-95	-0.0266964	-0.0165185	-0.0144064	-0.0144487	0.00328147
	-94.8	-0.0292723	-0.0221706	-0.0183838	-0.0222423	-0.00318433
	-94.6	-0.0381791	-0.0281752	-0.0139587	-0.025604	-0.00458334
	-94.4	-0.0325031	-0.0214592	-0.00474774	-0.0149355	-0.00400001
	-94.2	-0.0312001	-0.0103503	-0.0116338	-0.0051121	-0.00692885
	-94	-0.0410258	-0.023894	-0.017984	-0.0162614	-0.00431518
	-93.8	-0.0383604	-0.0108048	-0.0221905	-0.0173366	-0.00826834
	-93.6	-0.039973	-0.0211657	-0.0126894	-0.018162	-0.00402491
	-93.4	-0.035469	-0.0229135	-0.0125654	-0.0263327	0.00232759
	-93.2	-0.0384397	-0.0330832	-0.014809	-0.0302679	-0.0102039
	-93	-0.0241497	-0.021889	-0.0112177	-0.0137181	-0.00623831
	-92.8	-0.0220306	-0.0114157	0.00140344	-0.00310376	0.00073274
	-92.6	-0.0459444	-0.0166972	-0.015089	-0.011556	0.00217057
	-92.4	-0.0281627	-0.0174779	0.00518043	-0.00888609	0.00397588
	-92.2	-0.0308672	-0.0107546	-0.00899515	-0.0116501	-0.00609597
	-92	-0.0434668	-0.0271059	-0.02529	-0.0230148	-0.0052601
	-91.8	-0.0282698	-0.0136921	-0.01174	-0.00629483	0.00423231
	-91.6	-0.0380892	-0.0276082	-0.0180922	-0.0255372	-0.00092213
	-91.4	-0.039714	-0.0230117	-0.0206099	-0.0260544	-0.0120107
	-91.2	-0.0417174	-0.0201952	-0.0163447	-0.0161425	-0.0082184
	-91	-0.0336417	-0.0273844	-0.0160998	-0.0128642	-0.00274017
	-90.8	-0.0311474	-0.00684035	-0.0133997	-0.010624	0.00631737
	-90.6	-0.0229453	-0.00678581	-0.00624887	-0.00502948	0.0147254
	-90.4	-0.0325339	-0.0170186	-0.01072	-0.0144546	0.00015739
	-90.2	-0.0386159	-0.0161255	-0.014733	-0.0220481	-0.00017551
	-90	-0.0326292	-0.0233847	-0.00227612	-0.0107936	0.00141926
	-89.8	-0.0270218	-0.0124311	-0.00887835	-0.0105034	0.00061895
	-89.6	-0.0299842	-0.00572382	0.00154455	-0.0122863	0.00438979
	-89.4	-0.0412763	-0.0206269	-0.0098798	-0.0171702	-0.0005745
	-89.2	-0.0385909	-0.0233127	-0.0179873	-0.0224924	-0.00574002
	-89	-0.0355305	-0.0169399	-0.0139303	-0.018145	0.00165353
	-88.8	-0.0322086	-0.0234494	-0.00778136	-0.0208567	-0.00062961
	-88.6	-0.0284425	-0.0235356	-0.0130663	-0.0138099	-0.00054921
	-88.4	-0.0300393	-0.00868241	0.00016421	-0.0112443	0.00764883
	-88.2	-0.034597	-0.009454	0.00246155	-0.00708598	0.0110494
	-88	-0.0294882	-0.0154471	-0.0109485	-0.0122075	-0.00065467
	-87.8	-0.0327224	-0.0257462	-0.0224852	-0.0159395	-0.0109168
	-87.6	-0.023394	-0.0131773	0.00276037	-0.0104378	0.00010369
	-87.4	-0.0405296	-0.035358	-0.0174976	-0.0225487	-0.0116895
	-87.2	-0.0330532	-0.0246149	-0.00785539	-0.0148846	-0.00557757
	-87	-0.0338047	-0.0279357	-0.0115834	-0.0218448	0.00363218
	-86.8	-0.0212026	-0.0146268	-7.998e-05	-0.00729477	0.00595185
	-86.6	-0.0322361	-0.0145163	-0.00554357	-0.0118691	0.00073603
	-86.4	-0.0251889	-0.00612266	-0.0111767	-0.0158315	-6.688e-05
	-86.2	-0.0382961	-0.0150828	-0.0150862	-0.0192413	0.00310703
	-86	-0.0205369	-0.00689764	-0.00072759	0.00413963	0.00039592
	-85.8	-0.0352466	-0.0192144	-0.00899651	-0.0183248	0.00158979
	-85.6	-0.0392549	-0.029156	-0.0176603	-0.0236224	-0.00937482
	-85.4	-0.032661	-0.0230498	-0.0126236	-0.0190418	-0.00074396
	-85.2	-0.0348749	-0.0205105	-0.00506514	-0.0178379	-0.00056241
	-85	-0.037883	-0.0218347	-0.0135921	-0.0186481	-0.00750157
	-84.8	-0.0349234	-0.0205387	-0.00538058	-0.00992864	0.00296964
	-84.6	-0.0356488	-0.0248446	-0.0161032	-0.0118989	-0.00065857
	-84.4	-0.0327064	-0.027923	-0.0106269	-0.014119	-0.00709171
	-84.2	-0.0205719	-0.00688534	0.00637456	-0.00782092	0.0112388
	-84	-0.0339328	-0.0259373	-0.0135861	-0.017937	0.00154279
	-83.8	-0.0301475	-0.0162501	-0.0169332	-0.00472056	-0.00141203
	-83.6	-0.0301251	-0.017039	-0.0202403	-0.0215742	0.00121937
	-83.4	-0.0261986	-0.0107077	-0.0072355	-0.00471353	0.00221293
	-83.2	-0.0344117	-0.023405	-0.00977223	-0.0257568	-0.00195075
	-83	-0.0305564	-0.0125735	-0.00984062	-0.0129918	-0.00659707
	-82.8	-0.0316089	-0.017106	-0.01041	-0.012616	-0.00189519
	-82.6	-0.0304762	-0.0153466	-0.0092602	-0.0121843	0.00763954
	-82.4	-0.0246669	-0.0247857	-0.0166452	-0.00741936	-1.916e-05
	-82.2	-0.0354337	-0.0152459	-0.0162318	-0.0190828	0.00850561
	-82	-0.0236747	-0.0164016	-0.00780204	-0.0118935	0.00725862
	-81.8	-0.0331578	-0.018921	-0.0141636	-0.0161537	1.843e-05
	-81.6	-0.0311314	-0.0111475	-0.00603526	-0.0159727	0.00148057
	-81.4	-0.0320713	-0.0224791	-0.013674	-0.0118855	4.402e-05
	-81.2	-0.0290846	-0.0123419	0.00277809	-0.00719305	0.00260417
	-81	-0.0427145	-0.0235749	-0.0126757	-0.0137948	0.00663625
	-80.8	-0.0352256	-0.0171106	-0.00738841	-0.0141481	-0.00625957
	-80.6	-0.0163352	-0.00982889	0.00389147	-0.00257129	0.00825034
	-80.4	-0.028046	-0.0120689	0.00408816	0.00034037	0.00907175
	-80.2	-0.0339315	-0.0150714	-0.00749559	-0.006524	0.0021009
	-80	-0.042692	-0.0142959	-0.016385	-0.0195483	-0.00468272
	-79.8	-0.0372524	-0.0278573	-0.013834	-0.024003	-0.0191412
	-79.6	-0.034309	-0.0275362	-0.0173771	-0.0272937	-0.0103787
	-79.4	-0.0389548	-0.0165481	-0.00873708	-0.0178078	0.00102936
	-79.2	-0.026279	-0.0160435	-0.0145994	-0.0150159	-0.00532022
	-79	-0.0343273	-0.0165591	-0.0129943	-0.0127428	-0.00183834
	-78.8	-0.0237925	-0.0142902	-0.00458773	-0.00866387	0.00250736
	-78.6	-0.0348835	-0.0198892	-0.0134053	-0.0195387	-0.00402644
	-78.4	-0.0312078	-0.0121934	-0.00340853	-0.0120782	0.00654994
	-78.2	-0.0291267	-0.0193607	-0.0136425	-0.0113679	-0.00358902
	-78	-0.0402461	-0.0162031	-0.0131537	-0.0150757	-0.00777422
	-77.8	-0.0266916	-0.0168544	-0.00911794	-0.0111869	0.0053597
	-77.6	-0.0395725	-0.0303719	-0.0117387	-0.0181785	-0.00185307
	-77.4	-0.0322101	-0.015694	-0.00890774	-0.017957	-0.00334114
	-77.2	-0.0372876	-0.0163237	-0.00847568	-0.0184998	-0.00026245
	-77	-0.0388642	-0.0328099	-0.0117834	-0.0300128	-0.0138878
	-76.8	-0.0369857	-0.020293	-0.0179961	-0.0149301	0.0039532
	-76.6	-0.0408214	-0.0219783	-0.00906419	-0.021172	0.00893886
	-76.4	-0.032523	-0.0153391	-0.00851362	-0.014222	0.0026633
	-76.2	-0.0351388	-0.0183738	-0.00329222	-0.0097862	0.00332129
	-76	-0.0181344	-0.00788453	0.00312948	-0.00790631	0.0106724
	-75.8	-0.0346733	-0.0177821	-0.00359112	-0.0204715	-0.00454701
	-75.6	-0.0327741	-0.0176593	0.00310648	-0.0148132	0.00440324
	-75.4	-0.0396767	-0.029456	-0.0104526	-0.0230123	0.00242736
	-75.2	-0.028328	-0.0100622	-0.00452059	-0.014498	0.00377804
	-75	-0.0250053	-0.016828	-0.00938502	-0.00791196	0.00922491
	-74.8	-0.0338036	-0.0295755	-0.0287458	-0.0182994	-0.0104036
	-74.6	-0.016352	-0.0102129	-0.00794833	-0.006641	0.00540228
	-74.4	-0.0254562	-0.00965439	-0.0119035	-0.0137688	0.00776473
	-74.2	-0.0249091	-0.014228	-0.00184624	-0.0142008	0.00279895
	-74	-0.0321415	-0.0197054	-0.00410109	-0.0132756	-0.00502928
	-73.8	-0.0195056	-0.0101358	-0.00577918	0.00087294	0.00192546
	-73.6	-0.0374219	-0.0206332	-0.014836	-0.0201468	-0.00793717
	-73.4	-0.0364155	-0.0189015	0.00120075	-0.0169819	0.00452146
	-73.2	-0.0344706	-0.0278392	-0.0133449	-0.017262	-0.00977605
	-73	-0.0403016	-0.0169752	-0.0155055	-0.0254489	-0.00872638
	-72.8	-0.023009	-0.0259622	-0.0136556	-0.00448019	0.0108403
	-72.6	-0.0189215	-0.0103432	-0.00750171	-0.00811153	0.0101217
	-72.4	-0.0260538	-0.0201125	-0.00147275	-0.00399567	0.0110428
	-72.2	-0.0323026	-0.0232822	-0.00519756	-0.014139	0.00500573
	-72	-0.0327512	-0.0212705	0.0005674	-0.0111571	0.00215582
	-71.8	-0.0374588	-0.0168912	-0.00939053	-0.0188769	-0.00992044
	-71.6	-0.0225175	-0.012795	-0.0071413	-0.00423225	0.0045394
	-71.4	-0.0451538	-0.0207812	-0.0103002	-0.0211477	-0.00750816
	-71.2	-0.0331951	-0.0181352	-0.00371832	-0.00141915	0.009371
	-71	-0.0429185	-0.0180835	-0.0154474	-0.0155703	0.00185421
	-70.8	-0.02457	-0.0153554	-0.00423992	-0.0085347	0.00494966
	-70.6	-0.0455272	-0.0346888	-0.0165492	-0.0225239	-0.00758515
	-70.4	-0.0343238	-0.0225873	-0.0137483	-0.0189389	0.00354258
	-70.2	-0.0324306	-0.0162359	-0.0138589	-0.00873391	0.00677544
	-70	-0.0396058	-0.0203897	-0.00525338	-0.010359	0.00179535
	-69.8	-0.0299945	-0.0186587	-0.00169345	-0.0172178	0.00064544
	-69.6	-0.0209453	-0.0146983	0.0020696	-0.00021	0.0076342
	-69.4	-0.0385992	-0.0236585	-0.0109013	-0.0225921	0.00078734
	-69.2	-0.0202483	-0.0118534	-0.00728154	-0.00857093	0.0162979
	-69	-0.0303764	-0.017194	-0.010796	-0.00596361	0.00968749
	-68.8	-0.0314517	-0.00672538	-0.00974395	-0.0119369	-0.00251743
	-68.6	-0.0340307	-0.0183724	-0.00355971	-0.00919908	0.00889565
	-68.4	-0.0402276	-0.0232927	-0.0208575	-0.0243167	-0.00474685
	-68.2	-0.0370454	-0.0195277	-0.0136788	-0.0118225	0.00137197
	-68	-0.0258498	-0.0144318	-0.00686511	-0.00731501	0.0098171
	-67.8	-0.0374868	-0.0265043	-0.0183158	-0.0142358	-0.00107315
	-67.6	-0.0372202	-0.0247075	-0.015842	-0.0229807	-0.00228801
	-67.4	-0.0144646	-0.0150703	-7.763e-05	-0.00838076	0.00359941
	-67.2	-0.0273334	2e-06	-0.00765386	-0.0111186	0.0143211
	-67	-0.0287527	-0.0157205	0.00359379	-0.00268418	0.0108077
	-66.8	-0.0201235	-0.0152781	0.00238914	-0.010701	0.00632125
	-66.6	-0.0232371	-0.0233866	-0.00660875	-0.0116381	0.00234501
	-66.4	-0.0274076	-0.012316	-0.00145684	-0.0152529	0.00715852
	-66.2	-0.0315256	-0.015069	-0.00325926	-0.0139899	0.00970828
	-66	-0.0313717	-0.00857369	-0.00291321	-0.00150212	0.0121492
	-65.8	-0.0449618	-0.0226882	-0.0135264	-0.0190327	0.00029569
	-65.6	-0.0312333	-0.013277	-0.0121276	-0.0100677	0.00750095
	-65.4	-0.0199028	-0.01453	0.00505358	-0.00919669	0.0137327
	-65.2	-0.036833	-0.0317861	-0.00670841	-0.0224259	-0.00830343
	-65	-0.0347302	-0.0132709	-0.00333868	-0.0154601	-0.00420873
	-64.8	-0.0370239	-0.0122645	-0.00622811	-0.00920762	0.00279198
	-64.6	-0.0323824	-0.0161986	-0.00726837	-0.0113957	0.0112616
	-64.4	-0.042522	-0.0303444	-0.0172007	-0.0151492	-0.0152232
	-64.2	-0.0245163	-0.0159255	-0.00646986	-0.00984553	0.00429912
	-64	-0.0300014	-0.013832	-0.00078944	-0.00180846	0.00534722
	-63.8	-0.0312963	-0.0146458	-0.00803293	-0.0129646	0.00290049
	-63.6	-0.0253356	-0.0102741	-0.0076376	-0.00887989	0.00735538
	-63.4	-0.0381441	-0.0195332	-0.0158271	-0.018937	2.479e-05
	-63.2	-0.0250186	-0.0129129	-0.00495373	-0.0117894	0.00682903
	-63	-0.0237231	-0.00548635	0.00201509	-0.0035372	0.0124392
	-62.8	-0.0295953	-0.0159482	-0.00916816	-0.018253	0.00706234
	-62.6	-0.0282048	-0.0245925	-0.00488244	-0.0219452	0.00854496
	-62.4	-0.0380408	-0.0174578	-0.0093969	-0.0178689	-0.00298636
	-62.2	-0.0329511	-0.0285138	-0.0190074	-0.0200091	-0.0080725
	-62	-0.0305446	-0.0165343	0.00206627	-0.00018092	0.00810322
	-61.8	-0.0319892	-0.0138934	-0.00773421	-0.0116407	0.0063809
	-61.6	-0.0359348	-0.023763	-0.0141163	-0.00906404	0.00350833
	-61.4	-0.036106	-0.0188941	-0.0116864	-0.0179561	-0.00432563
	-61.2	-0.0364975	-0.0166592	-0.0121314	-0.0125883	0.00737692
	-61	-0.0400883	-0.0247759	-0.00902769	-0.0173624	-0.00535177
	-60.8	-0.0226114	-0.0163243	-0.00368953	-0.00677456	0.00931327
	-60.6	-0.0183889	-0.00602885	0.00071009	-0.0059231	0.00798457
	-60.4	-0.0329193	-0.0196429	-0.00710506	-0.0110288	0.00475766
	-60.2	-0.0182369	-0.0108382	8.27e-05	-0.00224381	0.00865544
	-60	-0.0337701	-0.0215088	-0.00804273	-0.0132406	0.0098533
	-59.8	-0.0256034	-0.0247127	-0.00751877	-0.0149681	-0.00029011
	-59.6	-0.0292432	-0.00916268	-0.00343399	-0.0101006	0.00339753
	-59.4	-0.0251976	-0.0177142	-0.00625294	-0.0134059	0.0161695
	-59.2	-0.0321212	-0.0191036	0.00590368	-0.00431488	0.00616092
	-59	-0.0265077	-0.0226265	-9.374e-05	-0.0121628	0.00441684
	-58.8	-0.0352384	-0.00432172	-0.00372065	-0.00824301	0.0112154
	-58.6	-0.0271576	-0.02138	-0.00071519	-0.00413978	0.0138703
	-58.4	-0.0341597	-0.0229781	-0.0133798	-0.0167438	-0.00322175
	-58.2	-0.0362934	-0.0224155	-0.00762262	-0.0206062	0.00184782
	-58	-0.0229266	-0.00655383	-0.00049639	0.00059943	0.009665
	-57.8	-0.0378455	-0.00945252	-0.00810404	-0.0129417	0.00399263
	-57.6	-0.0291101	-0.00581427	0.00389282	-0.00669736	0.00556198
	-57.4	-0.0437001	-0.0238985	-0.0141224	-0.00821539	-0.010294
	-57.2	-0.0313516	-0.0201635	0.00015363	-0.0212529	0.00182348
	-57	-0.025256	-0.015454	-0.00872119	-0.00209351	0.0130344
	-56.8	-0.0174228	-0.00906208	0.00546182	-0.00267694	0.0212931
	-56.6	-0.0212393	-0.00741612	0.0033944	-0.00580076	0.0143824
	-56.4	-0.0256908	-0.010138	0.00010681	-0.0114922	0.00846096
	-56.2	-0.0314933	-0.0229132	-0.0139323	-0.0177791	0.0064379
	-56	-0.0355458	-0.020801	-0.0117317	-0.0149512	-0.0010566
	-55.8	-0.0336469	-0.016357	-0.00671085	-0.00896947	0.00225458
	-55.6	-0.021138	-0.0133225	-0.00537893	-0.00389169	0.0204235
	-55.4	-0.0410957	-0.0110446	-0.0100046	-0.0193103	0.00571684
	-55.2	-0.0369569	-0.0160128	-0.00688257	-0.0114638	-0.00255555
	-55	-0.0244481	-0.0157788	0.00204025	-0.0100988	0.00593287
	-54.8	-0.0455965	-0.033398	-0.0124025	-0.0329513	-0.00370711
	-54.6	-0.03474	-0.00805046	-0.0071932	-0.0137207	-0.00097753
	-54.4	-0.0289608	-0.00715601	0.00069842	-0.00607693	0.0101891
	-54.2	-0.0328292	-0.0236794	-0.0120204	-0.00798717	-0.00254052
	-54	-0.0370597	-0.0256185	-0.00537615	-0.0176034	0.00070658
	-53.8	-0.0376297	-0.0147583	-0.00831267	-0.0135672	0.00200272
	-53.6	-0.0339769	-0.02174	-0.00623324	-0.0151193	-0.00214785
	-53.4	-0.0265242	-0.0132498	-0.00700786	-0.0101486	0.00104111
	-53.2	-0.0344525	-0.0162822	-0.0130122	-0.011791	0.0056648
	-53	-0.0308523	-0.024545	-0.00336974	-0.00930923	0.00400854
	-52.8	-0.0253946	-0.0130254	4.507e-05	-0.00854339	0.0143928
	-52.6	-0.0272655	-0.0107616	-0.00741609	-0.00983711	0.00802394
	-52.4	-0.034964	-0.0245662	-0.00628964	-0.00826265	0.00348961
	-52.2	-0.0343223	-0.0198999	-0.0110999	-0.0228444	0.00711714
	-52	-0.0296574	-0.00502437	0.00071202	-0.00849	0.0132547
	-51.8	-0.0445794	-0.0184592	-0.0129226	-0.0215614	-0.00711608
	-51.6	-0.0303038	-0.0171348	-0.0162624	-0.0161933	0.00523079
	-51.4	-0.0375914	-0.0219553	-0.00177473	-0.0126508	0.00961696
	-51.2	-0.0362554	-0.0148772	-0.00195731	-0.00142377	0.00871019
	-51	-0.0361471	-0.0231222	-0.00802274	-0.0140381	-0.00250334
	-50.8	-0.0320886	-0.0233791	-0.010326	-0.0128716	0.00239157
	-50.6	-0.0313459	-0.0147899	-0.00758314	-0.0133731	0.00473405
	-50.4	-0.0394166	-0.0228849	-0.0115366	-0.0149405	0.00106051
	-50.2	-0.0181647	-0.0135352	0.00269527	-0.00295282	0.00676393
	-50	-0.0217952	-0.0115899	-0.00076398	-0.00265334	0.0153056
	-49.8	-0.0391892	-0.0232931	-0.00534964	-0.017044	0.00133629
	-49.6	-0.0329297	-0.0243039	-0.0122001	-0.0160443	-0.0041383
	-49.4	-0.0214603	-0.00967014	-0.00480897	-0.00895938	0.0117119
	-49.2	-0.0355365	-0.0139778	-0.00655852	-0.0149953	0.00098481
	-49	-0.0347495	-0.0158258	-0.00560249	-0.0112921	0.00618772
	-48.8	-0.0374867	-0.0274366	-0.0097729	-0.0260424	0.00435283
	-48.6	-0.037339	-0.0153117	-0.0129607	-0.0103864	0.017039
	-48.4	-0.0269814	-0.0134988	-0.00726764	-0.00474002	0.0148882
	-48.2	-0.028318	-0.0191059	-0.00886718	-0.0150492	-0.00615858
	-48	-0.034946	-0.0225092	-0.0136779	-0.0193874	0.00336737
	-47.8	-0.0400659	-0.0106358	-0.00347872	-0.0176102	0.0089179
	-47.6	-0.0318678	-0.0186279	-0.00916899	-0.0204014	0.00568723
	-47.4	-0.031425	-0.0205285	-0.00455026	-0.0196645	0.0115894
	-47.2	-0.0269815	-0.0144969	-0.00346903	-0.00944626	-0.00127866
	-47	-0.025428	-0.0188301	0.00504198	-0.00630061	0.0160988
	-46.8	-0.0325891	-0.0104772	-0.00620231	0.00201469	0.00563298
	-46.6	-0.0566327	-0.0309525	-0.0199413	-0.0353001	-0.0158896
	-46.4	-0.0336021	-0.0204006	-0.0015299	-0.0112208	0.0125345
	-46.2	-0.0291891	-0.0106956	0.00578085	-0.0103335	0.0111846
	-46	-0.0323509	-0.0234191	-0.00245922	-0.00499887	0.0116592
	-45.8	-0.0294124	-0.0133459	0.00010284	-0.00538976	0.00329726
	-45.6	-0.0295838	-0.0152821	0.00630692	-0.00330923	0.0110826
	-45.4	-0.0357864	-0.0154338	-0.00945347	-0.0161736	0.00331332
	-45.2	-0.0379201	-0.0143291	-0.00310748	-0.0178958	0.00399399
	-45	-0.0355726	-0.00756494	-0.00396352	-0.0131427	0.00879566
	-44.8	-0.0327374	-0.0158487	-0.00380266	-0.00838466	0.00632653
	-44.6	-0.0273235	-0.0170868	-0.00895846	-0.0133922	0.00295318
	-44.4	-0.0334251	-0.0265352	-0.00936907	-0.024939	0.00520476
	-44.2	-0.0302099	-0.0139893	-0.00552654	-0.00908528	0.0103769
	-44	-0.0348731	-0.013925	-0.00575865	-0.0163565	0.00846287
	-43.8	-0.0363636	-0.0160626	-0.00499227	-0.0183066	0.00631015
	-43.6	-0.0301129	-0.0181434	-0.00643834	-0.0101054	0.00594534
	-43.4	-0.0426083	-0.018099	-0.0118557	-0.0184335	0.00449993
	-43.2	-0.0225702	-0.00958235	0.00014272	-0.00834041	0.0136886
	-43	-0.0303828	-0.0146482	-0.00594742	-0.0115711	0.014742
	-42.8	-0.0372992	-0.026504	-0.00970985	-0.00804813	0.00201478
	-42.6	-0.0408177	-0.0113338	-0.0150364	-0.0133928	0.00459923
	-42.4	-0.0311952	-0.0200054	-0.0008783	-0.00668906	0.0101699
	-42.2	-0.0410941	-0.0224257	-0.0086056	-0.0225657	-0.00120957
	-42	-0.0304603	-0.0107649	0.00026272	0.00325876	0.010992
	-41.8	-0.031635	-0.0187236	-0.00493765	-0.0102246	0.00499282
	-41.6	-0.0362887	-0.0288912	-0.0136142	-0.0150978	-0.00014017
	-41.4	-0.0316391	-0.0118007	0.00428716	-0.018713	0.00697888
	-41.2	-0.0355804	-0.0154248	-0.0113607	-0.0117248	0.0013874
	-41	-0.0390425	-0.0248794	-0.0107735	-0.0185898	0.00259793
	-40.8	-0.0363402	-0.0123066	-0.00337407	-0.00618983	0.0109819
	-40.6	-0.0434576	-0.024542	-0.0138078	-0.0127035	-0.0015579
	-40.4	-0.0314076	-0.0266693	-0.0210522	-0.0158627	0.00046881
	-40.2	-0.0259862	-0.0102734	-0.00122546	-0.00235733	0.0142445
	-40	-0.0345116	-0.0114574	-0.015201	-0.0188874	0.00183305
	-39.8	-0.0390922	-0.0234478	-0.011413	-0.0220206	-0.00549769
	-39.6	-0.0314342	-0.0171028	-0.00067233	-0.0095632	0.00991455
	-39.4	-0.0332659	-0.00959615	-0.0137207	-0.00926261	0.00366424
	-39.2	-0.0404721	-0.0187964	-0.00207556	-0.0199711	-0.00220648
	-39	-0.0241126	-0.00994114	0.00441784	-0.00257517	0.0172452
	-38.8	-0.0258638	-0.0164998	0.00055415	-0.0120825	0.00382825
	-38.6	-0.0239978	-0.0257596	-0.0111165	-0.00947316	0.0108961
	-38.4	-0.0248611	-0.0121422	0.00360368	-0.00256419	0.0102497
	-38.2	-0.03091	-0.0184931	0.00262504	-0.0137637	0.00709729
	-38	-0.0372802	-0.0203772	-0.0105257	-0.00818202	-0.00156913
	-37.8	-0.0390346	-0.0134522	-0.0122419	-0.0134852	-0.00366208
	-37.6	-0.0312655	-0.0171976	-0.00932242	-0.013526	0.00316446
	-37.4	-0.0382063	-0.0103631	-0.00527808	-0.00475861	0.0125696
	-37.2	-0.0344052	-0.0154891	-0.00243787	-0.0141955	0.014613
	-37	-0.0293686	-0.0159641	0.00337431	-0.008718	0.00742245
	-36.8	-0.0343985	-0.0194234	-0.00048885	-0.014113	-0.00018053
	-36.6	-0.0313347	-0.0114372	-0.00210525	-0.0117433	0.00700088
	-36.4	-0.0241388	-0.0128854	-0.0095415	-0.0104606	0.00443662
	-36.2	-0.0283847	-0.017331	-0.00187166	-0.00239221	0.00661928
	-36	-0.0466001	-0.0328456	-0.00652985	-0.0210026	-0.00042987
	-35.8	-0.0304107	-0.021768	-0.010789	-0.00505638	0.00499784
	-35.6	-0.0333075	-0.010288	-0.00533745	-0.00539629	0.00856324
	-35.4	-0.0431611	-0.0221607	-0.0127633	-0.0122296	-0.0021633
	-35.2	-0.0300446	-0.0214477	-0.0038532	-0.0132579	0.0127566
	-35	-0.0251664	-0.010308	-0.00388361	0.00110307	0.0161817
	-34.8	-0.0281254	-0.017799	-0.00143648	-0.00750047	0.00518311
	-34.6	-0.035119	-0.0188672	0.00113782	-0.0178174	-0.00061196
	-34.4	-0.0334662	-0.0158884	-0.0113383	-0.00765718	0.00549515
	-34.2	-0.0277737	-0.013652	-0.0009008	-0.013359	0.00975166
	-34	-0.0494559	-0.0273337	-0.0135753	-0.0237735	-0.00122166
	-33.8	-0.0381726	-0.00876076	-0.00749513	-0.0118268	0.00965292
	-33.6	-0.0345581	-0.0100062	0.00405664	-0.0129311	0.0148216
	-33.4	-0.0259627	-0.00660404	0.00044096	-0.00535683	0.0102331
	-33.2	-0.034792	-0.0229699	-0.0010121	-0.0169104	0.00846577
	-33	-0.0348731	-0.0156086	-1.403e-05	-0.00394399	0.00621742
	-32.8	-0.0274816	-0.0132658	-0.00035954	-0.00783093	0.00521558
	-32.6	-0.0377908	-0.033072	-0.0190505	-0.0173899	0.00434074
	-32.4	-0.0351038	-0.0154269	-0.00088948	-0.00240713	0.00570958
	-32.2	-0.0370505	-0.0127379	-0.00653634	-0.00579334	0.00577708
	-32	-0.039915	-0.0230017	-0.0174978	-0.0178523	0.00168079
	-31.8	-0.0260319	-0.0167781	-0.00058084	-0.00083674	0.0117544
	-31.6	-0.0282109	-0.0198706	-0.0042634	-0.0200411	0.00648039
	-31.4	-0.0367521	-0.0177644	-0.0103604	-0.00754232	0.00396056
	-31.2	-0.0392898	-0.0216551	-0.00899278	-0.0128596	0.0008371
	-31	-0.0306472	-0.012362	-0.00378002	-0.00857441	0.00267101
	-30.8	-0.0350883	-0.0241105	-0.0126931	-0.0181033	-0.00397579
	-30.6	-0.0372954	-0.0109044	-0.00582143	-0.0113586	-0.00347705
	-30.4	-0.0277985	-0.0177075	-0.00166638	-0.0127478	0.00460754
	-30.2	-0.0332908	-0.0269043	-0.00504326	-0.0161978	0.00404324
	-30	-0.0353347	-0.0207024	-0.00531132	-0.00948248	0.00473604
	-29.8	-0.0507077	-0.0268118	-0.0195699	-0.0243723	-0.00944922
	-29.6	-0.0256663	-0.0191449	-0.00949728	-0.0106631	0.00210534
	-29.4	-0.0434879	-0.0265276	-0.0109685	-0.0189231	-0.00351433
	-29.2	-0.0424069	-0.0181489	-0.00944002	-0.0149073	0.00563248
	-29	-0.0300464	-0.00886342	0.00127441	-0.0110326	0.0128377
	-28.8	-0.0319859	-0.024235	-0.00908154	-0.00519186	0.00019538
	-28.6	-0.0351346	-0.0241355	-0.00680204	-0.0118285	0.00625629
	-28.4	-0.031848	-0.0152267	-0.00431836	-0.0128527	-0.00293797
	-28.2	-0.0298673	-0.0107762	-0.00268697	-0.00252539	0.00871146
	-28	-0.0312637	-0.0146669	-0.00714793	-0.00140365	0.00804113
	-27.8	-0.0330682	-0.0174735	-0.0113498	-0.00158532	0.00529439
	-27.6	-0.0383868	-0.0215048	-0.00481965	-0.00595991	0.00838382
	-27.4	-0.0377704	-0.0202625	-0.00671445	-0.00525652	0.00207146
	-27.2	-0.0302032	-0.0139965	-0.00254968	-0.007209	0.00458034
	-27	-0.0353052	-0.0189852	-0.0086369	-0.0167473	0.00397264
	-26.8	-0.032905	-0.0255962	-0.00927262	-0.0186214	-0.00044074
	-26.6	-0.0320337	-0.0215532	-0.00145018	-0.00893291	0.0103798
	-26.4	-0.0329782	-0.0168657	-0.00043927	-0.0180778	0.00474732
	-26.2	-0.0352599	-0.0326462	-0.00844583	-0.0190694	0.00434774
	-26	-0.0446052	-0.0234956	-0.0097704	-0.0115477	0.0057877
	-25.8	-0.0345962	-0.0225295	0.00166058	-0.00277227	0.00155882
	-25.6	-0.0446865	-0.0216904	-0.0183581	-0.0104401	0.00440478
	-25.4	-0.0286376	-0.00894271	0.00741717	-0.00661042	0.0166891
	-25.2	-0.0335138	-0.0227763	-0.00381696	-0.0150537	-0.00525988
	-25	-0.0442594	-0.0219658	-0.017887	-0.0150604	0.00565798
	-24.8	-0.0344024	-0.0191416	-0.00580363	-0.0107368	0.00445932
	-24.6	-0.0283703	-0.0174259	-0.011267	-0.0140269	0.00607962
	-24.4	-0.0293867	-0.0121829	-0.00442847	-0.00892476	0.00060608
	-24.2	-0.0341747	-0.0271875	-0.00724501	-0.00852243	-0.00097955
	-24	-0.0295551	-0.0135931	0.0012945	-0.00556583	0.00761864
	-23.8	-0.0403719	-0.0128931	-0.00791439	-0.00818029	0.014302
	-23.6	-0.0385422	-0.0169371	-0.0117923	-0.0220828	-0.00568801
	-23.4	-0.0381329	-0.0205274	-0.0119425	-0.018987	0.00510058
	-23.2	-0.033228	-0.00576818	-0.00805364	-0.00104317	0.00815261
	-23	-0.0358052	-0.0181661	-0.00577402	-0.00920535	0.00767966
	-22.8	-0.0274235	-0.012404	-0.00535638	-0.010305	0.00834646
	-22.6	-0.039198	-0.0216115	0.00392022	-0.0201776	-0.00157553
	-22.4	-0.03052	-0.0211389	-0.0043691	-0.0145451	0.00764521
	-22.2	-0.0415669	-0.0176241	0.00271487	-0.00683635	-0.00350141
	-22	-0.04087	-0.0246935	-0.0142273	-0.0163229	-0.00064046
	-21.8	-0.0381643	-0.0237338	-0.0125154	-0.0201728	0.00161714
	-21.6	-0.0205354	-0.0129076	0.0104454	-0.00693301	0.0117252
	-21.4	-0.02493	-0.0089807	-0.00383922	-0.00751667	0.0214045
	-21.2	-0.0275691	-0.0153688	-0.00773557	-0.00704716	0.00702599
	-21	-0.0264428	-0.0167631	-0.00628438	-0.0108157	0.00927422
	-20.8	-0.0455946	-0.0269983	-0.00495922	-0.00937652	0.0104759
	-20.6	-0.0395869	-0.0211288	-0.0104255	-0.0078659	0.0123137
	-20.4	-0.0400975	-0.0190774	-0.00571772	-0.0114763	0.00451179
	-20.2	-0.0376155	-0.0119667	0.00038469	-0.00133006	0.00959545
	-20	-0.0341848	-0.0120013	-0.00815551	-0.0109397	0.0002584
	-19.8	-0.0460609	-0.024519	-0.00777701	-0.0200427	0.00127519
	-19.6	-0.0287625	-0.0153737	-0.00199009	-0.014354	0.00145829
	-19.4	-0.0301628	-0.0092768	-0.00619212	-0.00978148	0.0142401
	-19.2	-0.0300599	-0.0219787	-0.011069	-0.0103202	0.00371801
	-19	-0.0262571	-0.00203738	0.00741891	0.00033716	0.0121558
	-18.8	-0.0495377	-0.028652	-0.0155202	-0.0200011	0.00252147
	-18.6	-0.0286055	-0.0255322	-0.00695822	-0.0133646	0.00093097
	-18.4	-0.0448629	-0.0204814	-0.0137202	-0.030961	-0.00703194
	-18.2	-0.0346667	-0.0147853	-0.00554001	-0.0095397	0.0119458
	-18	-0.0374429	-0.0228006	-0.0109283	-0.0166545	0.00235215
	-17.8	-0.038225	-0.0301313	-0.00076953	-0.00378208	0.00391487
	-17.6	-0.0283415	-0.0101257	0.00261254	-0.00880115	0.00624264
	-17.4	-0.0424927	-0.0209744	-0.00648214	-0.0214125	-0.00342432
	-17.2	-0.0378686	-0.0173174	-0.00881215	-0.0112255	0.0181902
	-17	-0.0392761	-0.0210973	-0.00289139	-0.00083816	0.00368971
	-16.8	-0.0451508	-0.0340812	-0.0132677	-0.0218604	-0.00889516
	-16.6	-0.0386383	-0.0176834	-0.00633578	-0.00929527	0.0061048
	-16.4	-0.039332	-0.0254581	-0.00510994	-0.0199448	-0.00399956
	-16.2	-0.0381805	-0.00721064	-0.010154	-0.0075959	0.0116944
	-16	-0.0393179	-0.0219962	-0.0175018	-0.0112082	0.0067509
	-15.8	-0.0382215	-0.0230423	-0.00888451	-0.0111413	0.00647822
	-15.6	-0.0356141	-0.017303	-0.00852513	-0.0134279	0.00965356
	-15.4	-0.0370151	-0.013276	-0.00436064	-0.00910434	0.00637025
	-15.2	-0.0397532	-0.0212049	-0.00628819	-0.00941732	0.0114815
	-15	-0.0439107	-0.0196837	-0.0095331	-0.0141197	0.00294351
	-14.8	-0.0376361	-0.0180025	-0.00553064	-0.0210548	8.754e-05
	-14.6	-0.0377358	-0.014131	-0.00579591	-0.0116163	0.0070801
	-14.4	-0.0258939	-0.0121004	7.739e-05	0.00013373	0.013147
	-14.2	-0.0469697	-0.0247148	-0.0118652	-0.0217614	-0.001787
	-14	-0.0478956	-0.0193336	-0.0110487	-0.0142456	0.00590685
	-13.8	-0.0261436	-0.0143594	0.00425044	-0.00546775	0.0132476
	-13.6	-0.0419274	-0.0289722	-0.0172406	-0.0214502	0.00373227
	-13.4	-0.0337096	-0.0182205	0.00474226	-0.0112599	0.00717749
	-13.2	-0.0295934	-0.0309168	-0.00595009	-0.0139075	-0.00697013
	-13	-0.0316557	-0.0143622	-0.00563738	-0.0081828	0.00454836
	-12.8	-0.0327665	-0.021245	-0.00133145	-0.0164871	0.00700922
	-12.6	-0.0301043	-0.0281192	-0.00281786	-0.00985789	0.00289778
	-12.4	-0.0227839	-0.0199606	-0.00278789	-0.00566518	0.0077385
	-12.2	-0.0435946	-0.0229987	-0.012345	-0.0152436	0.00712843
	-12	-0.0381046	-0.0167978	0.00272705	-0.00860071	0.00923436
	-11.8	-0.0515421	-0.0218351	-0.00557341	-0.0215598	-0.00723013
	-11.6	-0.0281042	-0.00060593	0.0108669	-0.00288642	0.00785527
	-11.4	-0.0395517	-0.0180085	-0.00292926	0.00310461	0.0163722
	-11.2	-0.0347549	-0.0153147	0.00048436	-0.00521656	0.0108651
	-11	-0.0336085	-0.0124731	-0.00469771	-0.00492096	0.0193184
	-10.8	-0.0440766	-0.025105	-0.00976123	-0.021013	-0.0012975
	-10.6	-0.0331652	-0.0144716	-0.00832479	-0.00992448	0.00284802
	-10.4	-0.0258208	-0.0221563	0.00088359	-0.00928218	0.0121932
	-10.2	-0.0343231	-0.0125266	-0.00228051	-0.00391374	0.00803293
	-10	-0.0368506	-0.0172221	-0.00733566	-0.0107379	0.00054666
	-9.8	-0.0369585	-0.0152824	-0.00642422	-0.0176607	0.0110975
	-9.6	-0.0335871	-0.0124027	-0.00503702	-0.0170263	0.0103298
	-9.4	-0.0341627	-0.0191683	-0.011261	-0.0106601	0.00698866
	-9.2	-0.0438248	-0.0244366	-0.00249698	-0.0156669	0.00053508
	-9	-0.038801	-0.0184572	-0.00771617	-0.0127698	0.00799765
	-8.8	-0.0465786	-0.020775	-0.00920638	-0.0203755	0.00235129
	-8.6	-0.0397511	-0.0208549	-0.00711322	-0.00774156	-0.00011835
	-8.4	-0.0420505	-0.0242657	-0.00387437	-0.0140614	0.00253748
	-8.2	-0.0456718	-0.0261409	-0.0152641	-0.0146342	-0.00182946
	-8	-0.0332205	-0.0147118	-0.0011014	-0.014868	0.00464731
	-7.8	-0.0414657	-0.0208202	-0.00229688	-0.00530373	0.00029128
	-7.6	-0.0299033	-0.0123161	-0.00801324	-0.00139575	0.00890386
	-7.4	-0.0321864	-0.0220819	-0.00546917	-0.0233447	0.00812249
	-7.2	-0.0366742	-0.0268004	-0.00153225	-0.0177978	0.00021995
	-7	-0.0285226	-0.0157783	-0.00207198	-0.00914418	0.00572675
	-6.8	-0.0341174	-0.0125147	-0.00987251	-0.00917695	0.0101568
	-6.6	-0.0376592	-0.0183025	0.00089403	-0.00911929	0.00238007
	-6.4	-0.0371812	-0.00454584	-0.00282608	-0.00766045	0.00765007
	-6.2	-0.0342823	-0.0134119	0.00924244	-0.00891049	0.0137496
	-6	-0.0369037	-0.0144443	-0.00905504	-0.0108339	0.00750761
	-5.8	-0.0380471	-0.0119147	0.00231673	-0.0106707	0.00318952
	-5.6	-0.0401203	-0.0195256	-0.0107816	-0.0141585	-0.00058895
	-5.4	-0.0456861	-0.0253519	-0.0170993	-0.0145285	-0.00010683
	-5.2	-0.0291605	-0.0102355	0.00416223	-0.00431513	0.00607248
	-5	-0.0294587	-0.0201821	0.00422389	-0.00649761	0.00360583
	-4.8	-0.0460156	-0.0170723	-0.0012677	-0.0123419	0.00430203
	-4.6	-0.027914	-0.00684958	0.00542192	-0.00365151	0.0124005
	-4.4	-0.0453189	-0.0156301	-0.00878925	-0.019489	0.0121671
	-4.2	-0.0421827	-0.0252922	-0.0131882	-0.0114613	0.00317822
	-4	-0.0348678	-0.015602	-0.0056938	-0.00661086	0.0051741
	-3.8	-0.0395296	-0.0177541	-0.0052862	-0.0130618	0.00676099
	-3.6	-0.0285547	-0.0152306	0.00394557	-0.0130089	0.0118883
	-3.4	-0.047565	-0.0258812	-0.0143441	-0.0147289	0.00141467
	-3.2	-0.044177	-0.0273829	-0.00937017	-0.0183449	-0.00565464
	-3	-0.0514494	-0.0316763	-0.0214507	-0.0266116	-0.0120979
	-2.8	-0.029644	-0.0168473	-0.00562256	-0.0247594	0.00013929
	-2.6	-0.0380578	-0.00822531	-0.00983176	-0.0104051	-0.00128958
	-2.4	-0.0318798	-0.00794543	-0.0125856	-0.0107359	0.00761271
	-2.2	-0.0455416	-0.0108937	-0.00460174	-0.0190907	-0.0021917
	-2	-0.0434032	-0.0217936	0.00272229	-0.0122745	0.0020418
	-1.8	-0.0486971	-0.0296202	-0.0145994	-0.0226378	-0.00359761
	-1.6	-0.0344733	-0.0166606	-0.00327916	-0.00903693	0.00088021
	-1.4	-0.0362537	-0.0303207	-0.00708014	-0.0137136	-0.00824979
	-1.2	-0.0195131	0.00454414	-0.0007468	-0.00411416	0.0128732
	-1	-0.0363826	-0.0131661	-0.0171395	-0.0214585	-0.00469682
	-0.8	-0.0426448	-0.0197713	-0.00342523	-0.0169878	-0.0053689
	-0.6	-0.0397477	-0.0199234	-0.0149992	-0.0162794	-0.00418464
	-0.4	-0.0443859	-0.0234646	-0.0169605	-0.0187593	-0.00684488
	-0.2	-0.0435964	-0.027227	-0.0162852	-0.0205743	-0.00047594
	0	0	0	0	0	0
	0.2	0.0450161	0.0366483	0.0211394	0.0117359	0.00551187
	0.4	0.05481	0.0481225	0.027878	0.00851665	-0.00457015
	0.6	0.0987155	0.0773475	0.0485185	0.0211894	0.00171002
	0.8	0.123342	0.0909024	0.0687598	0.029159	0.02219
	1	0.149463	0.11685	0.068681	0.0318179	0.029251
	1.2	0.161738	0.126784	0.0816223	0.027331	0.0198773
	1.4	0.204203	0.16195	0.102955	0.0544803	0.0279981
	1.6	0.225434	0.190321	0.118201	0.0618114	0.0382217
	1.8	0.235503	0.204739	0.118898	0.059429	0.0359417
	2	0.266113	0.221002	0.135709	0.064655	0.0390561
	2.2	0.290583	0.244666	0.149766	0.0649948	0.0399235
	2.4	0.307607	0.263645	0.149512	0.0799289	0.0425569
	2.6	0.317697	0.277168	0.166711	0.0733878	0.0495663
	2.8	0.334282	0.298005	0.167864	0.0822473	0.0404303
	3	0.348689	0.304152	0.184947	0.088666	0.0498856
	3.2	0.377235	0.336677	0.196819	0.10212	0.0600289
	3.4	0.394196	0.332316	0.203436	0.101886	0.0540542
	3.6	0.41905	0.369857	0.219229	0.114044	0.0669663
	3.8	0.43426	0.37828	0.230331	0.107785	0.0690589
	4	0.441756	0.394837	0.237682	0.127038	0.0720223
	4.2	0.457643	0.412053	0.250678	0.11759	0.0772252
	4.4	0.480039	0.422143	0.255772	0.127128	0.083457
	4.6	0.484213	0.43904	0.25668	0.122365	0.0683713
	4.8	0.501573	0.447222	0.276178	0.138528	0.0696004
	5	0.518455	0.47349	0.283537	0.141738	0.0871151
	5.2	0.525963	0.476834	0.283766	0.142467	0.0742978
	5.4	0.547031	0.496284	0.297217	0.147938	0.0784248
	5.6	0.546195	0.49936	0.294304	0.145148	0.0867188
	5.8	0.565075	0.524062	0.306433	0.172829	0.0905637
	6	0.582638	0.532491	0.322978	0.167986	0.0872344
	6.2	0.610249	0.550899	0.330611	0.176892	0.0886099
	6.4	0.601577	0.549664	0.338366	0.174067	0.0910024
	6.6	0.618255	0.566355	0.340775	0.177866	0.0937023
	6.8	0.631704	0.572536	0.350715	0.181936	0.0902624
	7	0.64693	0.590388	0.361657	0.187426	0.106405
	7.2	0.647857	0.594033	0.360275	0.185092	0.103943
	7.4	0.659242	0.602848	0.362621	0.190757	0.10439
	7.6	0.674083	0.620978	0.382917	0.201529	0.111729
	7.8	0.68211	0.623097	0.378254	0.199502	0.107033
	8	0.689691	0.633539	0.386367	0.199733	0.110261
	8.2	0.709377	0.65472	0.398287	0.211842	0.124656
	8.4	0.711687	0.658899	0.40116	0.2101	0.115444
	8.6	0.714952	0.65097	0.399988	0.204561	0.118066
	8.8	0.729558	0.675569	0.417105	0.214867	0.121088
	9	0.750807	0.692514	0.423869	0.22866	0.125559
	9.2	0.762903	0.703512	0.442454	0.237918	0.135294
	9.4	0.750545	0.695547	0.423361	0.227273	0.118028
	9.6	0.773285	0.715277	0.449039	0.24553	0.121645
	9.8	0.774779	0.717248	0.44265	0.228515	0.125569
	10	0.793034	0.732046	0.455841	0.242999	0.130311
	10.2	0.802163	0.743244	0.459251	0.25067	0.135816
	10.4	0.806372	0.746265	0.458168	0.250822	0.123307
	10.6	0.823519	0.771927	0.464552	0.254463	0.144932
	10.8	0.832113	0.763622	0.486127	0.26613	0.145566
	11	0.835018	0.769346	0.483156	0.252882	0.136817
	11.2	0.839951	0.77406	0.485327	0.267	0.13923
	11.4	0.85265	0.781326	0.490611	0.263642	0.144699
	11.6	0.868364	0.802552	0.508252	0.276307	0.149877
	11.8	0.866782	0.810203	0.507202	0.273786	0.144792
	12	0.875265	0.816165	0.51926	0.28584	0.146239
	12.2	0.892285	0.828718	0.529843	0.285614	0.158278
	12.4	0.884045	0.821182	0.521507	0.274259	0.145331
	12.6	0.895831	0.831568	0.522674	0.288894	0.1628
	12.8	0.910021	0.855264	0.538364	0.293811	0.156549
	13	0.922215	0.86226	0.547748	0.301699	0.159388
	13.2	0.90998	0.845428	0.536395	0.289731	0.164272
	13.4	0.921788	0.863492	0.543798	0.297021	0.156933
	13.6	0.945985	0.87577	0.559586	0.301177	0.159433
	13.8	0.939117	0.875064	0.559643	0.305445	0.162491
	14	0.944873	0.880057	0.558733	0.308289	0.158688
	14.2	0.954142	0.891504	0.567804	0.307679	0.174995
	14.4	0.965743	0.8959	0.579977	0.319648	0.169826
	14.6	0.969828	0.907675	0.580164	0.31811	0.179732
	14.8	0.975205	0.908621	0.590709	0.319696	0.169993
	15	0.980732	0.918485	0.581494	0.323078	0.171637
	15.2	0.988881	0.925956	0.590325	0.327087	0.174199
	15.4	0.993625	0.934326	0.60198	0.327159	0.183702
	15.6	1.00613	0.940543	0.604121	0.342236	0.176469
	15.8	1.02234	0.938658	0.61712	0.332793	0.177276
	16	1.01077	0.943552	0.614116	0.342234	0.180625
	16.2	1.02997	0.958394	0.620253	0.349983	0.189865
	16.4	1.02036	0.965264	0.621146	0.337829	0.189791
	16.6	1.03558	0.958999	0.630445	0.354153	0.189131
	16.8	1.03434	0.962297	0.625365	0.349957	0.187546
	17	1.05542	0.982567	0.644977	0.357409	0.200169
	17.2	1.06346	0.99633	0.657727	0.378731	0.209026
	17.4	1.05207	0.984726	0.644288	0.354078	0.194376
	17.6	1.07227	0.999004	0.656734	0.37408	0.194302
	17.8	1.06459	0.996208	0.649538	0.377169	0.199457
	18	1.08655	1.0109	0.665839	0.375384	0.209942
	18.2	1.07939	1.01368	0.66735	0.370374	0.202082
	18.4	1.08892	1.01228	0.67057	0.369628	0.197172
	18.6	1.08758	1.01852	0.671618	0.374592	0.208295
	18.8	1.10312	1.0402	0.675436	0.386941	0.207843
	19	1.08275	1.02968	0.669255	0.377326	0.203132
	19.2	1.1126	1.04351	0.685649	0.38901	0.218113
	19.4	1.1269	1.04193	0.684547	0.39035	0.21093
	19.6	1.12416	1.06206	0.702116	0.400417	0.215752
	19.8	1.12491	1.05022	0.690128	0.385988	0.216857
	20	1.12619	1.05839	0.70191	0.394336	0.22228
	20.2	1.13267	1.05875	0.700359	0.391646	0.219168
	20.4	1.14503	1.06399	0.708552	0.400834	0.222493
	20.6	1.1536	1.0748	0.711142	0.412733	0.224799
	20.8	1.15048	1.08148	0.73015	0.407306	0.225225
	21	1.16053	1.08189	0.723379	0.412221	0.21853
	21.2	1.16009	1.08008	0.719979	0.411426	0.216441
	21.4	1.17409	1.09666	0.722923	0.422803	0.243043
	21.6	1.16782	1.0899	0.724717	0.409698	0.220418
	21.8	1.18246	1.10866	0.740234	0.426808	0.229232
	22	1.18795	1.11405	0.741345	0.425698	0.235074
	22.2	1.18316	1.1052	0.734888	0.420117	0.229283
	22.4	1.18904	1.10653	0.747006	0.429169	0.232608
	22.6	1.19689	1.11753	0.744743	0.423015	0.23904
	22.8	1.20772	1.13194	0.756242	0.431119	0.239302
	23	1.22244	1.12946	0.767084	0.443911	0.24621
	23.2	1.21068	1.14156	0.754477	0.443299	0.244041
	23.4	1.21894	1.13108	0.758139	0.438776	0.251186
	23.6	1.20663	1.1435	0.760324	0.439973	0.234646
	23.8	1.22209	1.14452	0.773609	0.458871	0.247587
	24	1.2285	1.15461	0.765855	0.455816	0.248627
	24.2	1.23773	1.16298	0.78059	0.448587	0.240676
	24.4	1.23397	1.15345	0.777527	0.452282	0.243828
	24.6	1.24342	1.16947	0.78609	0.453782	0.252671
	24.8	1.24575	1.17547	0.799641	0.473772	0.269834
	25	1.24055	1.17071	0.782956	0.450771	0.254874
	25.2	1.26823	1.1848	0.803282	0.475515	0.265864
	25.4	1.25684	1.1835	0.801048	0.467169	0.260577
	25.6	1.25479	1.1924	0.797227	0.470178	0.252323
	25.8	1.26434	1.18235	0.792696	0.470056	0.252316
	26	1.27789	1.19917	0.812321	0.472896	0.271621
	26.2	1.26967	1.19946	0.807371	0.472502	0.255577
	26.4	1.27809	1.20153	0.814582	0.486116	0.266638
	26.6	1.28346	1.21151	0.825271	0.481017	0.262333
	26.8	1.3013	1.21053	0.833606	0.490595	0.266081
	27	1.29616	1.21638	0.83665	0.488151	0.275688
	27.2	1.29751	1.21361	0.840222	0.48899	0.273924
	27.4	1.29733	1.22197	0.834544	0.485266	0.270832
	27.6	1.30241	1.22617	0.83904	0.490803	0.2671
	27.8	1.30958	1.23446	0.841672	0.494073	0.276613
	28	1.31811	1.2297	0.843068	0.50059	0.277823
	28.2	1.30875	1.22975	0.832202	0.494128	0.280396
	28.4	1.31869	1.24036	0.843542	0.504241	0.284798
	28.6	1.32389	1.24435	0.85622	0.506094	0.279298
	28.8	1.32025	1.24908	0.853793	0.501014	0.28017
	29	1.32617	1.24486	0.857964	0.503723	0.280233
	29.2	1.31995	1.24725	0.86484	0.505315	0.280028
	29.4	1.34665	1.26063	0.862971	0.508711	0.28844
	29.6	1.35056	1.26682	0.87539	0.519612	0.287848
	29.8	1.34516	1.26054	0.859562	0.507161	0.275423
	30	1.35117	1.27349	0.876961	0.516639	0.287822
	30.2	1.35561	1.27446	0.871579	0.521275	0.283182
	30.4	1.36678	1.28813	0.885204	0.528381	0.294944
	30.6	1.36367	1.28536	0.877509	0.519779	0.28957
	30.8	1.35767	1.28919	0.88751	0.528257	0.299443
	31	1.3696	1.30015	0.899043	0.539279	0.309093
	31.2	1.3729	1.28685	0.896141	0.536416	0.301409
	31.4	1.36725	1.29366	0.885567	0.523349	0.291366
	31.6	1.38465	1.29734	0.90212	0.536329	0.29342
	31.8	1.37996	1.3008	0.899873	0.537699	0.303076
	32	1.37979	1.29822	0.90258	0.538187	0.297981
	32.2	1.38723	1.31215	0.908667	0.541116	0.296212
	32.4	1.398	1.32268	0.917549	0.549108	0.304849
	32.6	1.39589	1.31607	0.906131	0.545465	0.302748
	32.8	1.41115	1.3241	0.914042	0.55344	0.311732
	33	1.39732	1.32512	0.916538	0.550695	0.304101
	33.2	1.40854	1.32958	0.915571	0.550777	0.311883
	33.4	1.41014	1.33353	0.923474	0.55858	0.305786
	33.6	1.42517	1.34626	0.935836	0.56429	0.326635
	33.8	1.42771	1.34037	0.936149	0.566902	0.314703
	34	1.41217	1.33717	0.930623	0.565012	0.311071
	34.2	1.43448	1.34351	0.934976	0.556996	0.331664
	34.4	1.42014	1.3528	0.934138	0.56445	0.317589
	34.6	1.42426	1.34418	0.941741	0.563355	0.32275
	34.8	1.43005	1.35168	0.930905	0.571927	0.322752
	35	1.43698	1.35528	0.942666	0.572184	0.318149
	35.2	1.43335	1.3645	0.950914	0.567331	0.322866
	35.4	1.4469	1.36383	0.943638	0.569841	0.316465
	35.6	1.44177	1.3693	0.941092	0.576414	0.328482
	35.8	1.45443	1.37689	0.963405	0.585809	0.325253
	36	1.45099	1.37432	0.953826	0.579132	0.324473
	36.2	1.46139	1.38295	0.972688	0.588739	0.335566
	36.4	1.4592	1.38177	0.960957	0.583714	0.332135
	36.6	1.46474	1.37645	0.96218	0.581807	0.327587
	36.8	1.46342	1.37016	0.967693	0.585664	0.341704
	37	1.46071	1.37766	0.965629	0.585375	0.319718
	37.2	1.4793	1.39222	0.973605	0.600631	0.341425
	37.4	1.4666	1.39549	0.973035	0.59296	0.33353
	37.6	1.47424	1.39428	0.974788	0.600784	0.342106
	37.8	1.47731	1.38726	0.974998	0.589827	0.334612
	38	1.48991	1.40141	0.989282	0.598585	0.343175
	38.2	1.49051	1.40917	0.976467	0.594344	0.330302
	38.4	1.49714	1.40426	0.992866	0.606081	0.342504
	38.6	1.48755	1.40099	0.987509	0.604317	0.345102
	38.8	1.4963	1.41193	0.991508	0.61059	0.342572
	39	1.50788	1.41873	1.00055	0.614387	0.356039
	39.2	1.49439	1.40883	0.996131	0.613212	0.343117
	39.4	1.50884	1.43191	1.00529	0.61763	0.363096
	39.6	1.51301	1.4252	1.0069	0.620532	0.346472
	39.8	1.52514	1.4296	1.01199	0.622624	0.364701
	40	1.50432	1.42005	1.00027	0.614858	0.341469
	40.2	1.51627	1.42993	1.00699	0.617613	0.349101
	40.4	1.51739	1.42995	1.01021	0.618343	0.35856
	40.6	1.51859	1.43941	1.00575	0.636965	0.353508
	40.8	1.52923	1.44119	1.02045	0.631285	0.358463
	41	1.5156	1.43197	1.01281	0.618868	0.352017
	41.2	1.529	1.44633	1.02181	0.634007	0.365506
	41.4	1.53243	1.44109	1.02896	0.627661	0.363984
	41.6	1.53523	1.45389	1.03618	0.647173	0.369404
	41.8	1.53714	1.44878	1.03027	0.636475	0.359576
	42	1.5368	1.45278	1.03215	0.633166	0.365587
	42.2	1.54104	1.45009	1.03568	0.637583	0.368439
	42.4	1.55502	1.46459	1.04846	0.643125	0.375099
	42.6	1.54468	1.45534	1.04	0.646705	0.369962
	42.8	1.54579	1.45744	1.04309	0.651952	0.36765
	43	1.5664	1.47505	1.04791	0.651197	0.374528
	43.2	1.56322	1.46944	1.0514	0.65069	0.370353
	43.4	1.54493	1.4532	1.04286	0.633163	0.368009
	43.6	1.56513	1.48004	1.04697	0.654392	0.371017
	43.8	1.56193	1.48599	1.04699	0.650911	0.374992
	44	1.57619	1.47781	1.05788	0.661843	0.382109
	44.2	1.56796	1.48303	1.05148	0.655126	0.366914
	44.4	1.56742	1.48279	1.06063	0.650578	0.378103
	44.6	1.56945	1.48714	1.06971	0.65761	0.366258
	44.8	1.58132	1.4993	1.07166	0.656736	0.390129
	45	1.58114	1.49392	1.07114	0.666669	0.383332
	45.2	1.58254	1.49817	1.06595	0.667167	0.379907
	45.4	1.57547	1.49064	1.05908	0.653931	0.372534
	45.6	1.58912	1.50003	1.07805	0.666991	0.384703
	45.8	1.59341	1.49749	1.07956	0.675459	0.389552
	46	1.60056	1.50851	1.08025	0.679177	0.397419
	46.2	1.5946	1.49925	1.07636	0.677753	0.393488
	46.4	1.59742	1.51416	1.08252	0.67119	0.38525
	46.6	1.59019	1.51189	1.07314	0.669782	0.388547
	46.8	1.59871	1.50503	1.08092	0.671348	0.391879
	47	1.60826	1.51939	1.0857	0.680674	0.392803
	47.2	1.59909	1.5216	1.09076	0.679418	0.386838
	47.4	1.60926	1.5285	1.09447	0.680012	0.392379
	47.6	1.60676	1.52358	1.08606	0.682785	0.386231
	47.8	1.61115	1.52224	1.0986	0.68465	0.399727
	48	1.61325	1.52776	1.09778	0.689193	0.399224
	48.2	1.61732	1.52693	1.09439	0.684022	0.399171
	48.4	1.62539	1.53447	1.10729	0.690514	0.398467
	48.6	1.62529	1.54914	1.10008	0.700449	0.407203
	48.8	1.61693	1.5262	1.10425	0.686981	0.395271
	49	1.62515	1.53824	1.10775	0.69483	0.399176
	49.2	1.64346	1.55699	1.12444	0.71426	0.416767
	49.4	1.63485	1.54223	1.11171	0.695848	0.399899
	49.6	1.64825	1.56102	1.12842	0.724949	0.419892
	49.8	1.64222	1.56354	1.12691	0.704298	0.4151
	50	1.6386	1.54922	1.11834	0.713428	0.409547
	50.2	1.6469	1.56549	1.13501	0.711974	0.413302
	50.4	1.64719	1.56331	1.1225	0.716713	0.412354
	50.6	1.65349	1.56537	1.1259	0.714888	0.414708
	50.8	1.64161	1.5565	1.12675	0.709792	0.403865
	51	1.6559	1.57189	1.13578	0.717753	0.422434
	51.2	1.65961	1.57041	1.13413	0.721308	0.416729
	51.4	1.65957	1.5764	1.13178	0.707136	0.419844
	51.6	1.66669	1.57169	1.136	0.722044	0.426821
	51.8	1.66961	1.56627	1.13534	0.713752	0.41643
	52	1.66274	1.56491	1.14774	0.72684	0.417909
	52.2	1.67005	1.57914	1.14285	0.725462	0.420353
	52.4	1.68341	1.58337	1.15292	0.73718	0.425838
	52.6	1.67476	1.58065	1.14717	0.725249	0.420561
	52.8	1.68486	1.59097	1.15581	0.731232	0.434126
	53	1.68501	1.59483	1.14892	0.730289	0.42775
	53.2	1.68373	1.59231	1.15265	0.729913	0.423891
	53.4	1.67799	1.58357	1.15217	0.729286	0.427689
	53.6	1.69234	1.58937	1.15685	0.738933	0.435857
	53.8	1.68415	1.59136	1.15658	0.742699	0.433718
	54	1.67527	1.58874	1.1563	0.729376	0.428918
	54.2	1.68776	1.59152	1.15766	0.738763	0.43291
	54.4	1.69336	1.61098	1.16807	0.740121	0.433742
	54.6	1.7038	1.60121	1.17173	0.742503	0.444127
	54.8	1.67946	1.59631	1.15384	0.734479	0.428825
	55	1.70498	1.60087	1.16981	0.741448	0.432726
	55.2	1.70092	1.60743	1.16604	0.745959	0.431453
	55.4	1.70276	1.61617	1.18062	0.750774	0.450565
	55.6	1.71149	1.62612	1.18288	0.760749	0.439104
	55.8	1.69866	1.62185	1.18298	0.751475	0.456954
	56	1.70591	1.62425	1.17849	0.752517	0.448971
	56.2	1.70932	1.62946	1.18167	0.757986	0.4453
	56.4	1.70468	1.60943	1.17454	0.74947	0.440698
	56.6	1.7135	1.62355	1.17889	0.762328	0.440321
	56.8	1.71329	1.63272	1.18585	0.752919	0.440367
	57	1.72494	1.62817	1.18965	0.760403	0.451581
	57.2	1.72339	1.62879	1.18362	0.754923	0.443248
	57.4	1.72052	1.62364	1.19332	0.762289	0.445445
	57.6	1.72466	1.62802	1.19067	0.764387	0.447551
	57.8	1.7191	1.62561	1.19216	0.748894	0.439859
	58	1.73465	1.64346	1.19358	0.766332	0.448453
	58.2	1.73375	1.63897	1.19536	0.768545	0.441363
	58.4	1.72811	1.63396	1.1928	0.757325	0.45035
	58.6	1.735	1.63914	1.19447	0.771153	0.456413
	58.8	1.73005	1.63399	1.19814	0.770096	0.443441
	59	1.7382	1.64443	1.20632	0.766986	0.456623
	59.2	1.73939	1.64579	1.20634	0.777675	0.462563
	59.4	1.7501	1.65272	1.20922	0.781226	0.4605
	59.6	1.74735	1.65399	1.20979	0.782821	0.461951
	59.8	1.73067	1.64979	1.20923	0.761439	0.449492
	60	1.75164	1.65985	1.21675	0.784537	0.47388
	60.2	1.74956	1.6595	1.22184	0.775536	0.459752
	60.4	1.75052	1.66216	1.21881	0.783024	0.464931
	60.6	1.75398	1.67566	1.2262	0.787603	0.470743
	60.8	1.7457	1.65571	1.20964	0.776111	0.457054
	61	1.75687	1.66147	1.22051	0.777684	0.465452
	61.2	1.75317	1.66439	1.2138	0.790845	0.472826
	61.4	1.75231	1.66401	1.21632	0.780711	0.463918
	61.6	1.77057	1.66734	1.23684	0.79479	0.478627
	61.8	1.77111	1.67295	1.23054	0.788989	0.479621
	62	1.76687	1.67418	1.22871	0.789627	0.471362
	62.2	1.75979	1.67508	1.23298	0.783676	0.463161
	62.4	1.76682	1.68438	1.23467	0.786536	0.473466
	62.6	1.77968	1.68772	1.2375	0.795093	0.479243
	62.8	1.76607	1.66946	1.23499	0.79308	0.463979
	63	1.76408	1.67718	1.23851	0.79903	0.46508
	63.2	1.78593	1.69169	1.24773	0.807945	0.479219
	63.4	1.78931	1.68971	1.24462	0.802	0.484341
	63.6	1.7805	1.69475	1.2429	0.79969	0.473002
	63.8	1.787	1.68113	1.24875	0.805702	0.472807
	64	1.7817	1.68921	1.24917	0.806597	0.484575
	64.2	1.79109	1.69615	1.25119	0.814107	0.474493
	64.4	1.78369	1.68921	1.2497	0.811361	0.478764
	64.6	1.80735	1.70278	1.26923	0.81079	0.497271
	64.8	1.79598	1.7016	1.26453	0.811788	0.481975
	65	1.78694	1.70151	1.25124	0.81667	0.49984
	65.2	1.79191	1.69068	1.24497	0.814278	0.485284
	65.4	1.80569	1.71524	1.26444	0.817525	0.488133
	65.6	1.81136	1.71108	1.26862	0.822119	0.486538
	65.8	1.7996	1.7084	1.24342	0.815988	0.485335
	66	1.80034	1.70537	1.25518	0.808677	0.493028
	66.2	1.80113	1.71286	1.26755	0.818904	0.496182
	66.4	1.8016	1.70996	1.26295	0.812537	0.490265
	66.6	1.81091	1.71496	1.26798	0.815782	0.493896
	66.8	1.81635	1.72405	1.27449	0.832498	0.494423
	67	1.80676	1.72701	1.26749	0.824457	0.499315
	67.2	1.81317	1.72503	1.27206	0.836719	0.49245
	67.4	1.81721	1.72826	1.27862	0.833777	0.502686
	67.6	1.81597	1.72628	1.26741	0.841319	0.494498
	67.8	1.81813	1.72443	1.27735	0.826581	0.504059
	68	1.82829	1.73802	1.28083	0.831039	0.504585
	68.2	1.8207	1.72914	1.2798	0.835756	0.502778
	68.4	1.81729	1.72527	1.28219	0.83386	0.498546
	68.6	1.83064	1.73869	1.28497	0.844673	0.497871
	68.8	1.8311	1.74138	1.27918	0.843751	0.505132
	69	1.83191	1.73049	1.2782	0.840799	0.501162
	69.2	1.82772	1.7304	1.29066	0.841829	0.508476
	69.4	1.83227	1.72999	1.29353	0.834412	0.503171
	69.6	1.83649	1.73382	1.28865	0.846116	0.506482
	69.8	1.84134	1.73441	1.28837	0.837781	0.502328
	70	1.84484	1.75133	1.29481	0.845398	0.500547
	70.2	1.84503	1.74941	1.29531	0.848015	0.511532
	70.4	1.85097	1.76139	1.31074	0.855883	0.514688
	70.6	1.84669	1.7528	1.30474	0.854323	0.514203
	70.8	1.84378	1.75332	1.30638	0.853043	0.517464
	71	1.84661	1.75563	1.2956	0.859387	0.508031
	71.2	1.85922	1.75561	1.29849	0.849964	0.516232
	71.4	1.85279	1.75494	1.30037	0.853175	0.505231
	71.6	1.8547	1.76968	1.31314	0.870948	0.516857
	71.8	1.85703	1.75184	1.3033	0.856565	0.522648
	72	1.86261	1.77246	1.31376	0.857457	0.519993
	72.2	1.84938	1.76312	1.30797	0.85226	0.514913
	72.4	1.86433	1.77539	1.31667	0.863084	0.528675
	72.6	1.86204	1.76406	1.31061	0.862621	0.523658
	72.8	1.85917	1.76792	1.32152	0.864562	0.514602
	73	1.8649	1.77142	1.31748	0.866841	0.529064
	73.2	1.8696	1.77397	1.31513	0.858009	0.523767
	73.4	1.85845	1.76442	1.30994	0.85973	0.509194
	73.6	1.88009	1.77535	1.32472	0.86675	0.524471
	73.8	1.86776	1.78205	1.32911	0.873045	0.526071
	74	1.86614	1.7694	1.32468	0.859373	0.522095
	74.2	1.8864	1.79463	1.3339	0.874965	0.535804
	74.4	1.88132	1.78579	1.32612	0.879114	0.535248
	74.6	1.87736	1.7889	1.32527	0.873945	0.527517
	74.8	1.88284	1.77488	1.33003	0.879632	0.529566
	75	1.88541	1.78885	1.32692	0.88667	0.533994
	75.2	1.8735	1.78217	1.33223	0.876849	0.532643
	75.4	1.89506	1.79195	1.33634	0.886379	0.540796
	75.6	1.88455	1.78972	1.34389	0.886614	0.542067
	75.8	1.8848	1.79541	1.33144	0.889837	0.541219
	76	1.88838	1.79874	1.34473	0.883763	0.541961
	76.2	1.89629	1.79682	1.33747	0.895124	0.543766
	76.4	1.90024	1.79268	1.34062	0.892175	0.53758
	76.6	1.88777	1.8091	1.35155	0.891605	0.552042
	76.8	1.89141	1.79605	1.33457	0.88736	0.537975
	77	1.90578	1.80523	1.34088	0.893999	0.541673
	77.2	1.8923	1.80038	1.34776	0.889989	0.533762
	77.4	1.9016	1.80505	1.35727	0.894009	0.54873
	77.6	1.90162	1.81066	1.34591	0.90059	0.55758
	77.8	1.89498	1.80477	1.35173	0.88558	0.544235
	78	1.90771	1.80371	1.35125	0.897396	0.550516
	78.2	1.90063	1.80659	1.35184	0.895099	0.545373
	78.4	1.90363	1.80728	1.34902	0.893423	0.539757
	78.6	1.903	1.80808	1.35363	0.910823	0.552636
	78.8	1.90961	1.80273	1.35281	0.88874	0.548019
	79	1.9148	1.82161	1.35792	0.905093	0.552417
	79.2	1.91531	1.82977	1.36518	0.8998	0.550998
	79.4	1.92353	1.82593	1.35827	0.904011	0.561937
	79.6	1.9263	1.83316	1.35878	0.908934	0.554418
	79.8	1.91492	1.82507	1.35494	0.907815	0.546192
	80	1.92095	1.81511	1.362	0.90283	0.550664
	80.2	1.91041	1.8251	1.36137	0.905853	0.543325
	80.4	1.91676	1.82644	1.36657	0.902632	0.557416
	80.6	1.91466	1.82248	1.36411	0.904162	0.546357
	80.8	1.92736	1.83557	1.38158	0.910568	0.564394
	81	1.91913	1.82606	1.36361	0.902735	0.555278
	81.2	1.937	1.83722	1.38148	0.914298	0.569879
	81.4	1.93473	1.83831	1.37939	0.909554	0.56086
	81.6	1.94197	1.83653	1.38404	0.918566	0.567273
	81.8	1.94081	1.83561	1.39094	0.922667	0.561913
	82	1.93215	1.84806	1.37942	0.919852	0.571878
	82.2	1.94446	1.84505	1.38744	0.927289	0.576351
	82.4	1.94786	1.84718	1.38637	0.919719	0.556872
	82.6	1.94162	1.85055	1.38226	0.924828	0.567252
	82.8	1.93564	1.83335	1.38094	0.919344	0.562597
	83	1.94568	1.83914	1.3848	0.92352	0.565344
	83.2	1.9466	1.85315	1.3938	0.926777	0.560919
	83.4	1.93837	1.84209	1.38443	0.921132	0.570625
	83.6	1.93028	1.84516	1.38511	0.923693	0.567666
	83.8	1.94933	1.84217	1.38823	0.917085	0.554048
	84	1.94224	1.84469	1.37858	0.92493	0.556453
	84.2	1.94754	1.85912	1.39298	0.940945	0.576374
	84.4	1.94865	1.85825	1.39122	0.933475	0.56858
	84.6	1.96112	1.85758	1.40328	0.936542	0.575048
	84.8	1.97003	1.86313	1.39876	0.939241	0.570991
	85	1.95483	1.84302	1.3975	0.929734	0.570374
	85.2	1.96031	1.86629	1.40708	0.950521	0.582155
	85.4	1.95992	1.8652	1.39607	0.940966	0.57685
	85.6	1.96304	1.85803	1.40316	0.938843	0.570752
	85.8	1.95952	1.86037	1.40407	0.940251	0.57741
	86	1.97104	1.87329	1.41143	0.945452	0.578748
	86.2	1.96536	1.86817	1.41684	0.950117	0.585786
	86.4	1.97415	1.87123	1.40704	0.939503	0.572528
	86.6	1.96649	1.87668	1.4124	0.944314	0.581576
	86.8	1.96522	1.86332	1.40584	0.935437	0.572137
	87	1.96575	1.8673	1.41325	0.937745	0.574881
	87.2	1.9754	1.87573	1.41156	0.950407	0.579555
	87.4	1.97282	1.87356	1.41106	0.948618	0.591403
	87.6	1.9802	1.87	1.41214	0.959143	0.588956
	87.8	1.96528	1.87502	1.4144	0.942053	0.577714
	88	1.96892	1.8676	1.41022	0.941278	0.583263
	88.2	1.98094	1.88203	1.42521	0.96281	0.593314
	88.4	1.98834	1.88932	1.42966	0.963648	0.59315
	88.6	1.98189	1.88153	1.42763	0.95853	0.598846
	88.8	1.9737	1.87819	1.40784	0.94648	0.585739
	89	1.99042	1.87538	1.42044	0.962798	0.588768
	89.2	1.98624	1.88756	1.41254	0.94988	0.59261
	89.4	1.9964	1.89303	1.42507	0.969484	0.599652
	89.6	1.99548	1.89457	1.43622	0.958344	0.596318
	89.8	1.98319	1.89411	1.4335	0.957089	0.588025
	90	1.99609	1.90013	1.42778	0.959728	0.587971
	90.2	1.9958	1.90317	1.4326	0.956573	0.596751
	90.4	1.9855	1.8831	1.43293	0.96223	0.597897
	90.6	1.99704	1.89526	1.42991	0.956	0.595297
	90.8	1.99761	1.90099	1.43572	0.966485	0.603667
	91	2.0039	1.91503	1.44076	0.968237	0.614361
	91.2	2.00074	1.89963	1.43914	0.968083	0.591665
	91.4	2.00278	1.90575	1.44233	0.971365	0.598409
	91.6	2.00551	1.9075	1.43947	0.961368	0.601321
	91.8	1.99951	1.90349	1.43602	0.974763	0.601307
	92	2.01252	1.91135	1.45544	0.979686	0.603051
	92.2	2.01261	1.91062	1.44887	0.97954	0.607697
	92.4	1.9931	1.90113	1.435	0.966721	0.602691
	92.6	2.00755	1.9207	1.44329	0.972595	0.603906
	92.8	2.01096	1.92537	1.46343	0.979119	0.615569
	93	2.00896	1.9178	1.44785	0.97639	0.608651
	93.2	2.0153	1.91682	1.44922	0.973768	0.6089
	93.4	2.03385	1.92732	1.46793	0.991037	0.61002
	93.6	2.02347	1.91504	1.45241	0.985306	0.619749
	93.8	2.01498	1.91471	1.44398	0.979861	0.597524
	94	2.01671	1.91004	1.44967	0.974158	0.595957
	94.2	2.02719	1.92727	1.45744	0.991526	0.615915
	94.4	2.03182	1.92414	1.45654	0.997492	0.611934
	94.6	2.02568	1.92953	1.45256	0.989257	0.604953
	94.8	2.02912	1.92207	1.45091	0.987866	0.606741
	95	2.03446	1.93408	1.46222	0.990023	0.61391
	95.2	2.03519	1.92804	1.46945	0.987541	0.615566
	95.4	2.02963	1.93286	1.46422	0.984497	0.617778
	95.6	2.03982	1.93734	1.46981	1.0024	0.622704
	95.8	2.03993	1.93083	1.46339	0.990342	0.61839
	96	2.04232	1.94764	1.47658	1.00378	0.627371
	96.2	2.02888	1.93454	1.45565	0.978573	0.612206
	96.4	2.04026	1.9319	1.46589	0.995867	0.61527
	96.6	2.0354	1.93904	1.46231	0.98565	0.618543
	96.8	2.05064	1.94243	1.4761	0.996533	0.627352
	97	2.03679	1.93663	1.47231	0.99382	0.622749
	97.2	2.04482	1.94919	1.47725	1.00081	0.624693
	97.4	2.04525	1.95057	1.47957	1.00417	0.628058
	97.6	2.03696	1.9443	1.46716	1.00324	0.620312
	97.8	2.04993	1.94735	1.47751	0.999325	0.622684
	98	2.04529	1.9414	1.47338	0.994525	0.629196
	98.2	2.05353	1.94477	1.4734	1.0055	0.626687
	98.4	2.05794	1.95081	1.49077	1.0086	0.63415
	98.6	2.04861	1.94915	1.47522	1.00344	0.623405
	98.8	2.04925	1.9504	1.48083	0.999121	0.622501
	99	2.06462	1.95468	1.48804	1.00497	0.639137
	99.2	2.05785	1.94342	1.47367	1.01461	0.627501
	99.4	2.06047	1.95625	1.48841	1.00774	0.633852
	99.6	2.05674	1.93933	1.4838	1.00645	0.625074
	99.8	2.06443	1.9774	1.49108	1.02175	0.64517
	100	2.04199	1.96092	1.49334	1.01179	0.632865
	100.2	2.06774	1.95834	1.49779	1.0046	0.634634
	100.4	2.06145	1.95879	1.49072	1.01293	0.645528
	100.6	2.06614	1.96366	1.49641	1.01983	0.638053
	100.8	2.06868	1.97009	1.49446	1.01625	0.632915
	101	2.06629	1.96049	1.49711	1.02016	0.634495
	101.2	2.05244	1.95716	1.48194	1.00989	0.628163
	101.4	2.07304	1.96857	1.49573	1.02485	0.641427
	101.6	2.06216	1.97144	1.49284	1.0106	0.627371
	101.8	2.06925	1.97548	1.48974	1.02193	0.643853
	102	2.06373	1.9625	1.49226	1.01219	0.63346
	102.2	2.07089	1.97221	1.49949	1.01594	0.646768
	102.4	2.07132	1.96922	1.4921	1.02473	0.635814
	102.6	2.08562	1.98253	1.51462	1.03181	0.648609
	102.8	2.07921	1.96722	1.5049	1.02657	0.632527
	103	2.08413	1.97513	1.50848	1.03186	0.645941
	103.2	2.07404	1.97603	1.4995	1.02693	0.637275
	103.4	2.0713	1.97835	1.50618	1.02866	0.642488
	103.6	2.09069	1.99584	1.51923	1.04518	0.658942
	103.8	2.07667	1.99224	1.51393	1.03561	0.64591
	104	2.09228	1.98799	1.51248	1.0381	0.650571
	104.2	2.09053	1.97697	1.52309	1.03228	0.650334
	104.4	2.07967	1.98221	1.51153	1.03495	0.647478
	104.6	2.09765	1.99466	1.51832	1.04037	0.652221
	104.8	2.0941	1.98979	1.51787	1.03698	0.653433
	105	2.09397	1.97752	1.51309	1.02469	0.642603
	105.2	2.08963	1.99668	1.52027	1.04318	0.662169
	105.4	2.09559	1.99553	1.52623	1.03855	0.654824
	105.6	2.08922	1.98817	1.52111	1.03396	0.65645
	105.8	2.09013	1.99078	1.5289	1.03517	0.658992
	106	2.08855	1.99426	1.52054	1.03821	0.640964
	106.2	2.08987	1.98871	1.52486	1.02971	0.65215
	106.4	2.10157	2.00341	1.5291	1.04362	0.660304
	106.6	2.10789	1.99856	1.52641	1.05046	0.653528
	106.8	2.08854	1.99973	1.51446	1.03385	0.649504
	107	2.11183	2.00353	1.52981	1.05631	0.675302
	107.2	2.10198	2.00383	1.53082	1.05868	0.666754
	107.4	2.1005	2.00775	1.53894	1.04687	0.665615
	107.6	2.10095	2.00914	1.53481	1.04208	0.657116
	107.8	2.10255	1.99256	1.52681	1.04776	0.660314
	108	2.11785	2.00455	1.53927	1.05921	0.68032
	108.2	2.10811	2.01001	1.52929	1.05334	0.658888
	108.4	2.11911	2.00509	1.54134	1.05003	0.666206
	108.6	2.1075	2.00055	1.53435	1.03707	0.660973
	108.8	2.10598	2.01237	1.5368	1.04592	0.65664
	109	2.10949	2.01827	1.54526	1.06162	0.677725
	109.2	2.10442	2.0128	1.53367	1.04819	0.657763
	109.4	2.10854	2.01282	1.53182	1.0467	0.66377
	109.6	2.11309	2.00467	1.5411	1.05689	0.666143
	109.8	2.10555	2.01203	1.5392	1.05878	0.671518
	110	2.11911	2.01861	1.54373	1.06018	0.66642
	110.2	2.11625	2.02192	1.5395	1.05696	0.669585
	110.4	2.11441	2.01348	1.55043	1.05783	0.675265
	110.6	2.11687	2.01652	1.54834	1.06116	0.672074
	110.8	2.12069	2.02616	1.5442	1.06948	0.677226
	111	2.1367	2.02894	1.54688	1.07047	0.674354
	111.2	2.11702	2.01287	1.53565	1.05643	0.667032
	111.4	2.1197	2.02642	1.55189	1.06339	0.682845
	111.6	2.12704	2.02462	1.54562	1.06054	0.667424
	111.8	2.12384	2.02777	1.55355	1.07851	0.678037
	112	2.12203	2.02243	1.56049	1.07147	0.673629
	112.2	2.12711	2.02875	1.54725	1.06765	0.674681
	112.4	2.12387	2.02759	1.55294	1.06947	0.675982
	112.6	2.14427	2.03772	1.55266	1.07249	0.679633
	112.8	2.13829	2.03644	1.55691	1.0742	0.677983
	113	2.1385	2.0324	1.55722	1.06706	0.66633
	113.2	2.12315	2.03146	1.55653	1.06067	0.67466
	113.4	2.14509	2.03582	1.56056	1.07635	0.675578
	113.6	2.12506	2.02644	1.55558	1.06887	0.664909
	113.8	2.14175	2.04263	1.5633	1.07573	0.686565
	114	2.14348	2.04372	1.56293	1.07828	0.686252
	114.2	2.14704	2.03431	1.56145	1.0864	0.683026
	114.4	2.12877	2.03407	1.55936	1.07245	0.679627
	114.6	2.14806	2.04845	1.57932	1.07555	0.694809
	114.8	2.14198	2.03863	1.5665	1.07767	0.686663
	115	2.1394	2.04363	1.56244	1.07788	0.683156
	115.2	2.1473	2.04601	1.5745	1.08466	0.692968
	115.4	2.15133	2.04654	1.56683	1.08257	0.679606
	115.6	2.15097	2.05117	1.57146	1.08767	0.687797
	115.8	2.16039	2.05529	1.57591	1.08431	0.696235
	116	2.15704	2.05468	1.57387	1.0871	0.687611
	116.2	2.15148	2.05266	1.57379	1.07984	0.686928
	116.4	2.16021	2.06139	1.5805	1.09223	0.697556
	116.6	2.15432	2.04819	1.57705	1.09105	0.693355
	116.8	2.14989	2.04738	1.57248	1.07977	0.681698
	117	2.15462	2.05624	1.58555	1.09199	0.689318
	117.2	2.14675	2.05087	1.57475	1.08822	0.686857
	117.4	2.15759	2.05257	1.57547	1.08579	0.687507
	117.6	2.16486	2.05014	1.58532	1.09611	0.695471
	117.8	2.16222	2.06574	1.58096	1.10062	0.692426
	118	2.16443	2.06079	1.5846	1.09562	0.693697
	118.2	2.14531	2.04119	1.56946	1.07464	0.678765
	118.4	2.17169	2.05124	1.57202	1.0879	0.692631
	118.6	2.16614	2.06087	1.57424	1.0805	0.689207
	118.8	2.15772	2.05375	1.58536	1.08484	0.693684
	119	2.16418	2.06868	1.58952	1.09845	0.700418
	119.2	2.1675	2.07082	1.58787	1.0975	0.696865
	119.4	2.17077	2.06478	1.5864	1.10131	0.70575
	119.6	2.17031	2.07048	1.59276	1.09395	0.697735
	119.8	2.15991	2.06645	1.58186	1.09716	0.698427
	120	2.18201	2.11029	1.60854	1.12459	0.730706
	120.2	2.1783	2.10827	1.60471	1.11498	0.723776
	120.4	2.16699	2.10587	1.60971	1.11296	0.720352
	120.6	2.15925	2.08609	1.58337	1.1053	0.716889
	120.8	2.15673	2.0907	1.59653	1.11424	0.72096
	121	2.15618	2.08134	1.5746	1.09732	0.70833
	121.2	2.15271	2.08093	1.58584	1.10415	0.712361
	121.4	2.13776	2.07619	1.57776	1.10002	0.705586
	121.6	2.13914	2.08074	1.5834	1.09335	0.7137
	121.8	2.13546	2.06334	1.57067	1.09051	0.698665
	122	2.14252	2.07201	1.57653	1.08775	0.708559
	122.2	2.12623	2.06209	1.56563	1.08616	0.700957
	122.4	2.11733	2.06737	1.55654	1.0661	0.693854
	122.6	2.12509	2.0449	1.56436	1.08942	0.701194
	122.8	2.11977	2.05713	1.56683	1.08501	0.697664
	123	2.12119	2.06029	1.56816	1.07866	0.691096
	123.2	2.1145	2.0487	1.54901	1.07638	0.701745
	123.4	2.11056	2.05053	1.55526	1.07895	0.696289
	123.6	2.11849	2.03999	1.54696	1.07206	0.698482
	123.8	2.11699	2.04963	1.55025	1.07649	0.691105
	124	2.10425	2.04608	1.54927	1.07157	0.694814
	124.2	2.10616	2.03632	1.54868	1.05958	0.69955
	124.4	2.1001	2.03683	1.55466	1.07157	0.699291
	124.6	2.0887	2.03466	1.54519	1.07154	0.690014
	124.8	2.10046	2.04243	1.54766	1.0687	0.695565
	125	2.0972	2.03275	1.54192	1.06653	0.68826
	125.2	2.08947	2.03321	1.54257	1.06936	0.695246
	125.4	2.09364	2.02243	1.53585	1.06579	0.687735
	125.6	2.10029	2.03903	1.53916	1.075	0.695808
	125.8	2.08431	2.03216	1.546	1.06852	0.698315
	126	2.08284	2.0221	1.52824	1.05772	0.681956
	126.2	2.09331	2.02355	1.54192	1.07132	0.692145
	126.4	2.08087	2.02654	1.53778	1.06215	0.685535
	126.6	2.08132	2.01838	1.53568	1.06214	0.678854
	126.8	2.07177	2.00973	1.52652	1.05107	0.677478
	127	2.07164	2.00599	1.52512	1.0564	0.677071
	127.2	2.07997	2.01105	1.52796	1.05665	0.688466
	127.4	2.07222	2.02228	1.52286	1.06192	0.681771
	127.6	2.06555	2.0035	1.51803	1.05317	0.679299
	127.8	2.06365	1.99937	1.51356	1.03824	0.68078
	128	2.07358	2.01999	1.5381	1.05824	0.685986
	128.2	2.06412	2.01577	1.5282	1.07234	0.693452
	128.4	2.04787	2.00119	1.51338	1.04038	0.673584
	128.6	2.06721	2.00114	1.52162	1.04812	0.675213
	128.8	2.04494	1.99562	1.51158	1.04574	0.678204
	129	2.04533	1.99554	1.50438	1.04032	0.674284
	129.2	2.06158	2.00396	1.51997	1.0544	0.686168
	129.4	2.05724	2.00338	1.51132	1.05622	0.678542
	129.6	2.04196	1.99046	1.50348	1.03957	0.682903
	129.8	2.04162	1.97877	1.49645	1.03472	0.65624
	130	2.04524	1.98936	1.51441	1.04681	0.671087
	130.2	2.05339	1.98541	1.50945	1.03901	0.676537
	130.4	2.03912	1.98309	1.49339	1.03984	0.669442
	130.6	2.03559	1.99053	1.5002	1.04135	0.663052
	130.8	2.03402	1.99016	1.50056	1.02978	0.668792
	131	2.04979	1.99827	1.51673	1.04319	0.685047
	131.2	2.0348	1.97981	1.49221	1.03528	0.671184
	131.4	2.03466	1.98001	1.50016	1.03402	0.664722
	131.6	2.04118	1.9747	1.49952	1.03775	0.674659
	131.8	2.0341	1.99615	1.50027	1.0477	0.670102
	132	2.03454	1.97332	1.49737	1.04022	0.668467
	132.2	2.02364	1.97938	1.49677	1.03503	0.672806
	132.4	2.03263	1.97514	1.49707	1.03837	0.664186
	132.6	2.02332	1.97509	1.4951	1.03331	0.668106
	132.8	2.01138	1.96589	1.48862	1.03305	0.663722
	133	2.02428	1.96861	1.49219	1.03075	0.667566
	133.2	2.02606	1.98254	1.50859	1.04633	0.674865
	133.4	2.01698	1.95768	1.48985	1.02706	0.658989
	133.6	2.02479	1.97054	1.4858	1.03045	0.67065
	133.8	2.01063	1.97325	1.4788	1.02387	0.66373
	134	2.01657	1.96666	1.4842	1.02561	0.663668
	134.2	2.01906	1.97332	1.48805	1.04006	0.670763
	134.4	2.00693	1.96459	1.4876	1.02423	0.664494
	134.6	2.01292	1.96739	1.48903	1.0231	0.665591
	134.8	2.01623	1.96379	1.49487	1.0224	0.664868
	135	2.01828	1.96907	1.48563	1.0306	0.667856
	135.2	1.99976	1.95932	1.47685	1.01196	0.663174
	135.4	2.014	1.96206	1.49301	1.02877	0.669306
	135.6	1.99654	1.96461	1.482	1.03311	0.662518
	135.8	1.99992	1.9451	1.47859	1.0251	0.647916
	136	2.0152	1.9621	1.4908	1.02859	0.670686
	136.2	2.01957	1.96368	1.49121	1.04322	0.674231
	136.4	2.01004	1.96548	1.47841	1.03824	0.663647
	136.6	1.99161	1.94902	1.47451	1.01587	0.657454
	136.8	2.0073	1.95067	1.47907	1.02536	0.659746
	137	1.99486	1.95494	1.48543	1.02591	0.655838
	137.2	2.00587	1.95553	1.47782	1.02157	0.656124
	137.4	1.99265	1.94421	1.47255	1.01805	0.656973
	137.6	1.99625	1.93951	1.47601	1.01784	0.651205
	137.8	1.99713	1.95918	1.48341	1.02147	0.661279
	138	1.99057	1.94483	1.47633	1.01785	0.657416
	138.2	1.99204	1.95208	1.47796	1.02239	0.657999
	138.4	2.00052	1.95549	1.47598	1.01783	0.66961
	138.6	1.98341	1.94024	1.46948	1.02235	0.663561
	138.8	1.98391	1.94906	1.46819	1.0131	0.660295
	139	1.98769	1.94715	1.46577	1.01471	0.656973
	139.2	1.9683	1.92721	1.45531	1.0093	0.643605
	139.4	1.98241	1.93755	1.46759	1.01082	0.649984
	139.6	1.99768	1.94578	1.47692	1.02261	0.658956
	139.8	1.98205	1.94139	1.47387	1.01987	0.657127
	140	1.98764	1.94788	1.47717	1.02173	0.660302
	140.2	1.97807	1.94197	1.4676	1.00755	0.646606
	140.4	1.98594	1.93938	1.45841	1.01699	0.655551
	140.6	1.98285	1.93405	1.45989	1.01175	0.656299
	140.8	1.98513	1.94223	1.46762	1.01236	0.649094
	141	1.97408	1.94122	1.4751	1.02173	0.655449
	141.2	1.98806	1.93953	1.47046	1.01421	0.6582
	141.4	1.97897	1.92455	1.45979	1.028	0.658884
	141.6	1.9726	1.94124	1.46	1.01341	0.652373
	141.8	1.97242	1.93219	1.458	1.01234	0.64951
	142	1.96548	1.92011	1.44934	1.00284	0.643827
	142.2	1.97137	1.92721	1.46388	1.01357	0.645753
	142.4	1.96556	1.92646	1.45754	1.01098	0.654215
	142.6	1.97895	1.93061	1.45711	1.01682	0.654063
	142.8	1.96154	1.92237	1.45099	1.00533	0.644932
	143	1.97581	1.93087	1.45746	1.01416	0.65893
	143.2	1.96371	1.92552	1.45309	1.00461	0.650794
	143.4	1.96858	1.92554	1.45954	1.00371	0.646204
	143.6	1.96831	1.91734	1.45237	0.995525	0.638074
	143.8	1.96254	1.92094	1.45053	1.0119	0.647845
	144	1.96684	1.92855	1.46096	1.00981	0.645638
	144.2	1.96094	1.92834	1.45457	1.00359	0.650055
	144.4	1.95832	1.91249	1.45232	1.00191	0.652035
	144.6	1.96378	1.91926	1.45727	1.00407	0.635109
	144.8	1.96019	1.92796	1.44908	1.00185	0.639166
	145	1.95339	1.91646	1.4538	0.999474	0.655117
	145.2	1.96116	1.92196	1.4506	1.01243	0.652148
	145.4	1.96352	1.91499	1.45582	1.00774	0.65632
	145.6	1.94643	1.9165	1.44409	1.00717	0.646667
	145.8	1.9582	1.91973	1.45055	1.00072	0.637786
	146	1.95202	1.92142	1.44043	1.00029	0.651779
	146.2	1.94617	1.91655	1.44339	0.999457	0.650236
	146.4	1.94875	1.91483	1.43454	0.98534	0.64678
	146.6	1.94338	1.90863	1.44536	0.995528	0.641006
	146.8	1.9588	1.91043	1.4525	1.0095	0.661043
	147	1.9486	1.9116	1.44382	1.00129	0.651227
	147.2	1.94525	1.91219	1.45007	1.00547	0.648801
	147.4	1.95559	1.92225	1.44828	1.00421	0.649824
	147.6	1.9504	1.91139	1.44639	1.00555	0.652776
	147.8	1.9349	1.9018	1.42824	0.978454	0.642312
	148	1.93253	1.90285	1.43776	0.990466	0.63432
	148.2	1.94725	1.90793	1.44311	0.995378	0.642412
	148.4	1.95666	1.91983	1.44496	1.00813	0.646282
	148.6	1.93597	1.90301	1.44283	0.991652	0.64043
	148.8	1.94839	1.90573	1.43374	0.995833	0.640094
	149	1.94041	1.90204	1.43629	0.987422	0.643029
	149.2	1.94543	1.90686	1.44797	0.989558	0.647001
	149.4	1.92657	1.90035	1.42689	0.99204	0.635063
	149.6	1.94534	1.90776	1.43727	1.00118	0.643013
	149.8	1.93898	1.90284	1.43227	0.992331	0.637418
	150	1.94146	1.90164	1.43112	0.989126	0.636429
	150.2	1.94085	1.90928	1.4322	0.995589	0.642791
	150.4	1.93642	1.90438	1.45078	0.995849	0.644191
	150.6	1.93273	1.90074	1.43005	1.00253	0.644594
	150.8	1.93573	1.89683	1.43335	0.996641	0.638751
	151	1.93486	1.90503	1.43066	0.991248	0.64763
	151.2	1.93385	1.89715	1.4387	0.980655	0.639363
	151.4	1.92252	1.88268	1.43066	0.974141	0.63821
	151.6	1.9315	1.89913	1.43796	0.989496	0.632642
	151.8	1.92676	1.89225	1.4243	0.990292	0.630437
	152	1.93128	1.89444	1.43061	0.98838	0.637262
	152.2	1.93029	1.89623	1.43981	0.995127	0.639466
	152.4	1.93368	1.90422	1.43155	0.993816	0.638193
	152.6	1.91879	1.89287	1.42533	0.984443	0.62936
	152.8	1.92526	1.89997	1.42274	0.988942	0.638092
	153	1.92191	1.89304	1.42718	0.98154	0.63366
	153.2	1.92981	1.88374	1.42783	0.988658	0.639442
	153.4	1.92691	1.88911	1.43081	0.996317	0.648422
	153.6	1.93504	1.88617	1.42703	0.992656	0.641859
	153.8	1.91895	1.88352	1.43425	0.998308	0.640247
	154	1.9245	1.8998	1.42181	0.986176	0.641939
	154.2	1.93147	1.8973	1.4287	0.992911	0.640967
	154.4	1.92282	1.8809	1.4254	0.978171	0.635502
	154.6	1.91997	1.88566	1.42934	0.985672	0.643033
	154.8	1.92312	1.8917	1.42953	0.997879	0.635098
	155	1.92194	1.87606	1.42438	0.981072	0.637513
	155.2	1.91653	1.88572	1.4294	0.990469	0.646936
	155.4	1.9179	1.89056	1.41402	0.978754	0.636914
	155.6	1.92994	1.88577	1.42457	0.992916	0.647946
	155.8	1.91514	1.88984	1.43127	0.990691	0.638087
	156	1.92214	1.89516	1.43457	0.982641	0.643342
	156.2	1.918	1.88713	1.42368	0.98153	0.644467
	156.4	1.9197	1.88493	1.43141	0.980247	0.635344
	156.6	1.90096	1.87447	1.41267	0.977945	0.618361
	156.8	1.9166	1.88108	1.42375	0.984132	0.633969
	157	1.91652	1.88748	1.42209	0.984941	0.63734
	157.2	1.92002	1.89029	1.42597	0.989434	0.634211
	157.4	1.91532	1.882	1.42717	0.986789	0.637892
	157.6	1.90588	1.87546	1.41184	0.98108	0.627816
	157.8	1.90668	1.87564	1.41941	0.978756	0.644236
	158	1.9128	1.88307	1.42943	0.982713	0.62996
	158.2	1.91821	1.88667	1.42546	0.987114	0.641934
	158.4	1.90537	1.87217	1.40606	0.971176	0.628015
	158.6	1.91224	1.88422	1.42197	0.983702	0.637169
	158.8	1.90476	1.87428	1.41575	0.984884	0.630418
	159	1.91168	1.88817	1.4204	0.977978	0.643366
	159.2	1.89593	1.86651	1.40909	0.981875	0.623142
	159.4	1.90192	1.86062	1.41035	0.970054	0.62443
	159.6	1.9049	1.87878	1.41188	0.979613	0.635037
	159.8	1.90312	1.87882	1.42667	0.979009	0.644494
	160	1.90338	1.87007	1.40776	0.977632	0.631151
	160.2	1.91517	1.88007	1.41647	0.994985	0.634404
	160.4	1.90381	1.86586	1.41564	0.981549	0.637909
	160.6	1.90387	1.86709	1.41003	0.977744	0.628086
	160.8	1.90089	1.87481	1.41754	0.982508	0.633528
	161	1.88653	1.8672	1.40483	0.960741	0.627273
	161.2	1.89072	1.86887	1.40635	0.96634	0.628238
	161.4	1.89651	1.87859	1.41556	0.982869	0.635747
	161.6	1.90979	1.86887	1.41453	0.978148	0.627799
	161.8	1.90202	1.86148	1.40547	0.968409	0.633112
	162	1.90026	1.87432	1.40704	0.968743	0.620197
	162.2	1.89713	1.86595	1.40498	0.970146	0.624226
	162.4	1.88851	1.86725	1.40236	0.966837	0.626601
	162.6	1.88862	1.86267	1.40208	0.97181	0.620362
	162.8	1.89408	1.8748	1.40487	0.976108	0.636235
	163	1.89373	1.86137	1.40626	0.979746	0.632139
	163.2	1.8971	1.8631	1.40566	0.977185	0.62209
	163.4	1.90076	1.8585	1.40295	0.973916	0.638259
	163.6	1.88714	1.85567	1.4019	0.976369	0.627046
	163.8	1.88379	1.86066	1.40205	0.960676	0.620815
	164	1.89102	1.85751	1.39766	0.96364	0.620826
	164.2	1.89245	1.86582	1.40328	0.984754	0.62694
	164.4	1.89221	1.86033	1.39657	0.976138	0.628433
	164.6	1.88995	1.87327	1.40175	0.976706	0.632895
	164.8	1.88672	1.85742	1.39893	0.973382	0.620611
	165	1.89443	1.86511	1.40689	0.971499	0.631315
	165.2	1.8804	1.85848	1.3979	0.974364	0.625778
	165.4	1.88666	1.85315	1.4003	0.975733	0.61434
	165.6	1.88325	1.86112	1.39175	0.967904	0.626348
	165.8	1.88958	1.86738	1.40155	0.973131	0.635277
	166	1.89946	1.85789	1.40534	0.962444	0.623997
	166.2	1.88002	1.84691	1.39912	0.964035	0.61579
	166.4	1.88802	1.85218	1.398	0.970882	0.63075
	166.6	1.88766	1.86376	1.40764	0.962477	0.635172
	166.8	1.88637	1.86573	1.39889	0.973035	0.622265
	167	1.88765	1.85625	1.40202	0.97197	0.627692
	167.2	1.88776	1.86288	1.40004	0.970444	0.626292
	167.4	1.87712	1.85491	1.39646	0.970689	0.621077
	167.6	1.88036	1.86415	1.39551	0.966563	0.626834
	167.8	1.89526	1.85485	1.38955	0.970419	0.629826
	168	1.88372	1.85201	1.4015	0.968969	0.621901
	168.2	1.87772	1.85249	1.39995	0.969047	0.62737
	168.4	1.88243	1.8504	1.3979	0.970985	0.623587
	168.6	1.8749	1.85149	1.40188	0.963877	0.625755
	168.8	1.88323	1.85655	1.4029	0.962952	0.632157
	169	1.88413	1.85464	1.40293	0.961976	0.625536
	169.2	1.8738	1.84368	1.39575	0.970437	0.617482
	169.4	1.87814	1.85406	1.39671	0.965371	0.626049
	169.6	1.87288	1.85945	1.38997	0.963443	0.63285
	169.8	1.87857	1.85454	1.41276	0.970935	0.621688
	170	1.87246	1.85061	1.40441	0.970058	0.620509
	170.2	1.88577	1.84855	1.39516	0.965309	0.638957
	170.4	1.86505	1.83751	1.37849	0.956947	0.612773
	170.6	1.87562	1.85418	1.39412	0.960476	0.626029
	170.8	1.87334	1.84804	1.39572	0.967569	0.618817
	171	1.87072	1.85197	1.40029	0.968112	0.621328
	171.2	1.86913	1.83795	1.38113	0.968505	0.616969
	171.4	1.86733	1.84502	1.39039	0.956898	0.607448
	171.6	1.87939	1.85862	1.39132	0.962677	0.627163
	171.8	1.87693	1.84526	1.3869	0.966517	0.617746
	172	1.87761	1.85322	1.40637	0.96652	0.637035
	172.2	1.86644	1.85217	1.39696	0.973621	0.618553
	172.4	1.8766	1.84799	1.38042	0.961596	0.608087
	172.6	1.85917	1.83366	1.38402	0.949884	0.614991
	172.8	1.86109	1.83373	1.38405	0.951496	0.613458
	173	1.86327	1.8519	1.39538	0.959816	0.61975
	173.2	1.86039	1.83952	1.39305	0.964704	0.622714
	173.4	1.8649	1.83573	1.3884	0.959149	0.618279
	173.6	1.87143	1.84256	1.38992	0.95902	0.62622
	173.8	1.87775	1.84908	1.39069	0.960217	0.622685
	174	1.86348	1.83825	1.39303	0.963709	0.621
	174.2	1.8607	1.83309	1.38601	0.954085	0.617027
	174.4	1.85973	1.84647	1.39632	0.95952	0.63078
	174.6	1.85802	1.83997	1.37933	0.959547	0.610555
	174.8	1.86716	1.84656	1.3913	0.966203	0.623129
	175	1.87485	1.84125	1.39197	0.977142	0.628949
	175.2	1.86379	1.85069	1.39259	0.97087	0.620161
	175.4	1.85055	1.83723	1.38257	0.956754	0.615232
	175.6	1.85785	1.83165	1.38331	0.958347	0.617304
	175.8	1.84955	1.83382	1.38216	0.95733	0.617065
	176	1.862	1.83439	1.38218	0.958375	0.615687
	176.2	1.86272	1.84222	1.38733	0.957111	0.62509
	176.4	1.86267	1.8313	1.38708	0.964781	0.621099
	176.6	1.86239	1.83668	1.3855	0.95674	0.624107
	176.8	1.85832	1.83279	1.38876	0.958349	0.617146
	177	1.86022	1.8339	1.38432	0.950616	0.621006
	177.2	1.85175	1.82674	1.37186	0.952917	0.619816
	177.4	1.85673	1.84129	1.39097	0.957143	0.623571
	177.6	1.8574	1.84276	1.39522	0.964093	0.620499
	177.8	1.85872	1.83004	1.37501	0.954429	0.619064
	178	1.86095	1.82677	1.37851	0.956923	0.615076
	178.2	1.85785	1.83137	1.38655	0.959415	0.616491
	178.4	1.86152	1.82441	1.38096	0.962078	0.617312
	178.6	1.85336	1.83639	1.37938	0.954018	0.61424
	178.8	1.85745	1.84181	1.39256	0.961255	0.616659
	179	1.8431	1.825	1.36801	0.944027	0.604032
	179.2	1.85286	1.83954	1.38449	0.958872	0.626785
	179.4	1.85833	1.83151	1.39012	0.956374	0.616924
	179.6	1.84249	1.82774	1.3765	0.946611	0.60612
	179.8	1.84865	1.82102	1.37428	0.954622	0.616263
	180	1.84846	1.83877	1.38423	0.955102	0.615969
	180.2	1.85933	1.82573	1.38639	0.959494	0.619001
	180.4	1.86604	1.84573	1.39046	0.96352	0.625069
	180.6	1.84544	1.82912	1.37325	0.949289	0.611032
	180.8	1.85664	1.82803	1.37493	0.95273	0.619519
	181	1.86172	1.8349	1.37456	0.956099	0.616944
	181.2	1.85315	1.82058	1.37722	0.953217	0.616648
	181.4	1.84486	1.82514	1.37424	0.94436	0.617069
	181.6	1.84383	1.82445	1.36981	0.947624	0.616586
	181.8	1.84592	1.81662	1.36914	0.946913	0.610374
	182	1.85339	1.82656	1.38051	0.954903	0.621657
	182.2	1.84533	1.83034	1.36918	0.948061	0.613668
	182.4	1.84285	1.81939	1.37312	0.952994	0.618734
	182.6	1.85432	1.82536	1.3791	0.954385	0.624745
	182.8	1.84033	1.83023	1.37692	0.952819	0.618034
	183	1.84427	1.82257	1.37796	0.948786	0.612046
	183.2	1.84604	1.81274	1.37189	0.944783	0.608774
	183.4	1.85534	1.82762	1.37642	0.950405	0.622484
	183.6	1.83411	1.81406	1.35706	0.944713	0.60098
	183.8	1.85077	1.82234	1.37372	0.952935	0.61383
	184	1.84354	1.8302	1.37397	0.956638	0.611199
	184.2	1.84956	1.82267	1.38156	0.958874	0.613663
	184.4	1.84328	1.8193	1.38351	0.957003	0.630358
	184.6	1.84609	1.82315	1.37801	0.950893	0.618073
	184.8	1.84145	1.81605	1.37212	0.94264	0.61406
	185	1.84404	1.8301	1.37501	0.955917	0.622958
	185.2	1.84534	1.81833	1.37452	0.94593	0.606347
	185.4	1.83853	1.81235	1.37298	0.941494	0.613157
	185.6	1.83775	1.82006	1.36428	0.944587	0.615045
	185.8	1.84232	1.82947	1.3749	0.957458	0.621581
	186	1.84227	1.82816	1.37507	0.962938	0.629307
	186.2	1.8298	1.81774	1.36941	0.947331	0.608118
	186.4	1.83942	1.82928	1.36444	0.94636	0.605932
	186.6	1.83942	1.81268	1.36709	0.949768	0.610195
	186.8	1.84476	1.82043	1.37497	0.959099	0.618403
	187	1.83025	1.81772	1.35871	0.933832	0.612405
	187.2	1.83813	1.81115	1.36021	0.944816	0.602748
	187.4	1.8265	1.80224	1.36563	0.948928	0.598843
	187.6	1.83829	1.81658	1.372	0.956583	0.623935
	187.8	1.83581	1.81627	1.36754	0.946187	0.609213
	188	1.842	1.82717	1.37781	0.951692	0.614388
	188.2	1.83299	1.81907	1.38023	0.955156	0.622016
	188.4	1.8372	1.81866	1.36782	0.942846	0.60417
	188.6	1.8409	1.82198	1.3734	0.952448	0.615423
	188.8	1.83816	1.81245	1.36378	0.941525	0.611483
	189	1.82844	1.80813	1.3665	0.941958	0.603832
	189.2	1.82779	1.81147	1.36017	0.949853	0.611361
	189.4	1.83812	1.82171	1.36644	0.947304	0.617431
	189.6	1.83789	1.82573	1.37071	0.953519	0.617124
	189.8	1.83304	1.80735	1.36953	0.947745	0.603064
	190	1.82954	1.812	1.36788	0.94276	0.607926
	190.2	1.82624	1.81169	1.36181	0.936572	0.605194
	190.4	1.83327	1.80335	1.36738	0.946422	0.60257
	190.6	1.82627	1.80805	1.36632	0.94413	0.60717
	190.8	1.83158	1.81845	1.37766	0.955642	0.613758
	191	1.83142	1.81599	1.36584	0.939977	0.607404
	191.2	1.83875	1.81605	1.3674	0.950694	0.622887
	191.4	1.82249	1.79698	1.35867	0.936701	0.610044
	191.6	1.82617	1.80586	1.36533	0.936127	0.60343
	191.8	1.83478	1.81143	1.36396	0.947681	0.615948
	192	1.83237	1.81239	1.37064	0.945885	0.605841
	192.2	1.82872	1.80769	1.35932	0.953534	0.609406
	192.4	1.82422	1.80943	1.3619	0.938601	0.600853
	192.6	1.83572	1.81323	1.36363	0.936241	0.608271
	192.8	1.83993	1.81405	1.35784	0.947728	0.611144
	193	1.83026	1.81246	1.36675	0.9536	0.613369
	193.2	1.82921	1.812	1.36303	0.939791	0.605882
	193.4	1.83364	1.81615	1.35658	0.952788	0.61129
	193.6	1.82823	1.80552	1.3596	0.945026	0.607999
	193.8	1.82836	1.80227	1.35717	0.942662	0.6057
	194	1.82653	1.80289	1.35911	0.935422	0.603634
	194.2	1.82001	1.80503	1.35904	0.944848	0.602049
	194.4	1.82231	1.79677	1.36244	0.937248	0.614195
	194.6	1.82811	1.81656	1.37898	0.9524	0.625954
	194.8	1.81462	1.80332	1.35226	0.943739	0.611547
	195	1.82707	1.80308	1.36262	0.944907	0.610126
	195.2	1.82504	1.80978	1.36572	0.937182	0.603945
	195.4	1.83454	1.82058	1.37206	0.952138	0.619243
	195.6	1.82766	1.7984	1.35825	0.947086	0.602128
	195.8	1.8314	1.8086	1.35467	0.934264	0.608288
	196	1.808	1.80713	1.35445	0.935975	0.604954
	196.2	1.81422	1.79917	1.3511	0.935596	0.599504
	196.4	1.8274	1.80033	1.36036	0.947973	0.614846
	196.6	1.82556	1.80705	1.35697	0.936808	0.612082
	196.8	1.82338	1.80189	1.36098	0.938093	0.607648
	197	1.82533	1.79855	1.36881	0.943155	0.608223
	197.2	1.82709	1.80405	1.36672	0.945612	0.611633
	197.4	1.81857	1.79786	1.35554	0.931506	0.605472
	197.6	1.82115	1.79709	1.36393	0.939304	0.609996
	197.8	1.816	1.79837	1.35938	0.937974	0.608952
	198	1.82236	1.80138	1.35773	0.940708	0.60834
	198.2	1.81611	1.79313	1.35015	0.936004	0.602828
	198.4	1.81236	1.79792	1.35084	0.937423	0.597391
	198.6	1.81481	1.80278	1.35698	0.936578	0.595834
	198.8	1.8209	1.79414	1.35213	0.93181	0.610137
	199	1.81467	1.80053	1.35464	0.948025	0.614062
	199.2	1.83278	1.80767	1.3624	0.948764	0.615347
	199.4	1.8168	1.78954	1.3544	0.929328	0.607601
	199.6	1.82113	1.80494	1.35055	0.947586	0.614572
	199.8	1.82239	1.80291	1.36057	0.936739	0.618376
	200	1.82012	1.80567	1.3593	0.93845	0.605988
	200.2	1.81931	1.80328	1.34904	0.936834	0.61538
	200.4	1.81252	1.79598	1.3438	0.933802	0.609986
	200.6	1.80866	1.7938	1.35947	0.939002	0.596644
	200.8	1.80897	1.80038	1.36621	0.939861	0.614853
	201	1.81969	1.79865	1.36524	0.942636	0.607403
	201.2	1.80305	1.78007	1.34241	0.93525	0.599997
	201.4	1.80216	1.79661	1.35283	0.938591	0.598086
	201.6	1.81131	1.78954	1.34936	0.928634	0.603705
	201.8	1.80354	1.79331	1.35196	0.930533	0.593901
	202	1.81134	1.79497	1.34886	0.937329	0.608283
	202.2	1.81116	1.7941	1.35469	0.933259	0.598726
	202.4	1.79992	1.79661	1.34197	0.936991	0.6028
	202.6	1.80518	1.78648	1.34403	0.929548	0.593951
	202.8	1.81773	1.7891	1.35015	0.935913	0.611845
	203	1.81527	1.79659	1.34656	0.936931	0.605086
	203.2	1.81259	1.79647	1.35336	0.942988	0.605874
	203.4	1.8035	1.78753	1.34395	0.925934	0.595163
	203.6	1.81085	1.79677	1.35643	0.930592	0.602798
	203.8	1.80749	1.79415	1.35742	0.940112	0.604344
	204	1.79916	1.78088	1.34769	0.927233	0.597772
	204.2	1.80419	1.79301	1.33807	0.935272	0.605406
	204.4	1.81255	1.79736	1.36233	0.944245	0.60688
	204.6	1.80514	1.78541	1.34618	0.92332	0.592268
	204.8	1.81203	1.79343	1.3445	0.937124	0.607285
	205	1.80712	1.7893	1.34818	0.943608	0.603732
	205.2	1.80543	1.78957	1.34419	0.931522	0.593864
	205.4	1.81177	1.79202	1.34531	0.926973	0.609979
	205.6	1.79597	1.77416	1.34682	0.929255	0.597347
	205.8	1.79942	1.79277	1.345	0.935783	0.604231
	206	1.81423	1.78629	1.3524	0.936679	0.606821
	206.2	1.80846	1.79062	1.35704	0.936246	0.599209
	206.4	1.80816	1.79458	1.35188	0.941082	0.606785
	206.6	1.79458	1.7807	1.3455	0.931516	0.605105
	206.8	1.80874	1.78387	1.34227	0.937033	0.59977
	207	1.81864	1.79315	1.3501	0.948007	0.609379
	207.2	1.80632	1.78809	1.35261	0.929253	0.608513
	207.4	1.79776	1.79163	1.35077	0.941221	0.600534
	207.6	1.80552	1.77886	1.34698	0.931741	0.597202
	207.8	1.81122	1.79417	1.34916	0.940227	0.605444
	208	1.78271	1.76984	1.33024	0.923215	0.590185
	208.2	1.8003	1.79524	1.35708	0.935028	0.611841
	208.4	1.8066	1.78535	1.35264	0.930429	0.604534
	208.6	1.80278	1.7846	1.33663	0.937107	0.59919
	208.8	1.79186	1.7771	1.32854	0.917744	0.590078
	209	1.79361	1.78348	1.34965	0.928691	0.60661
	209.2	1.79691	1.78775	1.33319	0.925429	0.596528
	209.4	1.81569	1.7921	1.3567	0.934177	0.61309
	209.6	1.79664	1.78168	1.34612	0.922086	0.590611
	209.8	1.79726	1.78126	1.34464	0.926582	0.592646
	210	1.80289	1.7803	1.34791	0.919399	0.604002
	210.2	1.79807	1.77749	1.3435	0.928317	0.600879
	210.4	1.79872	1.78296	1.34036	0.937062	0.594021
	210.6	1.79726	1.78884	1.34754	0.929045	0.594405
	210.8	1.80623	1.78632	1.33944	0.934553	0.598651
	211	1.80342	1.78682	1.34349	0.929805	0.600019
	211.2	1.78228	1.77743	1.332	0.927972	0.59585
	211.4	1.79668	1.78328	1.33989	0.926628	0.596042
	211.6	1.79173	1.78346	1.34274	0.925673	0.600379
	211.8	1.7963	1.78755	1.3518	0.92053	0.5991
	212	1.78911	1.77881	1.33659	0.933961	0.598048
	212.2	1.79814	1.78167	1.33212	0.931993	0.604929
	212.4	1.79746	1.79064	1.3405	0.930583	0.613112
	212.6	1.78718	1.77609	1.34161	0.922387	0.595237
	212.8	1.8026	1.78702	1.35067	0.934474	0.609956
	213	1.79801	1.7694	1.33362	0.918881	0.599256
	213.2	1.78749	1.78309	1.34228	0.930223	0.602572
	213.4	1.7878	1.78468	1.33241	0.923208	0.596167
	213.6	1.79622	1.77824	1.34441	0.927404	0.597492
	213.8	1.81091	1.79034	1.34994	0.946243	0.606848
	214	1.79076	1.78017	1.34387	0.921612	0.597185
	214.2	1.79826	1.78334	1.34519	0.929209	0.603197
	214.4	1.79462	1.77288	1.34063	0.923862	0.596142
	214.6	1.78972	1.77279	1.33893	0.919109	0.602516
	214.8	1.79562	1.7811	1.34674	0.926602	0.598876
	215	1.79487	1.78209	1.33884	0.91995	0.598655
	215.2	1.79208	1.77863	1.33406	0.926353	0.589661
	215.4	1.78416	1.7818	1.33803	0.929354	0.598784
	215.6	1.78189	1.77754	1.34587	0.922742	0.595433
	215.8	1.79568	1.78095	1.33894	0.928001	0.606874
	216	1.78933	1.77584	1.33293	0.922591	0.593557
	216.2	1.79397	1.7852	1.33949	0.935748	0.604401
	216.4	1.79309	1.77835	1.33516	0.92788	0.602617
	216.6	1.78926	1.78098	1.33441	0.924905	0.600601
	216.8	1.7921	1.77001	1.3421	0.926227	0.603406
	217	1.79489	1.77898	1.33308	0.927414	0.602071
	217.2	1.78193	1.77034	1.33328	0.924342	0.595085
	217.4	1.78634	1.78814	1.33618	0.93848	0.607049
	217.6	1.78686	1.77584	1.33378	0.929859	0.600047
	217.8	1.79104	1.77603	1.32812	0.931224	0.594308
	218	1.77613	1.76166	1.33401	0.927011	0.592278
	218.2	1.78166	1.7708	1.33658	0.916881	0.599986
	218.4	1.78572	1.77212	1.33729	0.925813	0.594469
	218.6	1.78111	1.7693	1.33251	0.914405	0.591594
	218.8	1.79741	1.77903	1.34613	0.928211	0.599902
	219	1.78808	1.77162	1.3311	0.922314	0.601862
	219.2	1.78899	1.7732	1.33776	0.922683	0.601572
	219.4	1.78577	1.77497	1.33879	0.924452	0.597505
	219.6	1.79139	1.77289	1.33265	0.925785	0.599483
	219.8	1.78435	1.76771	1.33397	0.918433	0.592427
	220	1.78273	1.7661	1.32645	0.91801	0.593844
	220.2	1.78746	1.76519	1.33037	0.91493	0.59497
	220.4	1.78439	1.76575	1.33004	0.923288	0.590984
	220.6	1.7771	1.76912	1.33549	0.928992	0.594704
	220.8	1.77531	1.76534	1.32323	0.915343	0.596166
	221	1.79126	1.77162	1.33755	0.929345	0.595406
	221.2	1.7801	1.76231	1.33821	0.922909	0.591073
	221.4	1.7784	1.76366	1.33898	0.926546	0.587512
	221.6	1.78554	1.77353	1.33521	0.930535	0.60561
	221.8	1.78106	1.77834	1.33873	0.924281	0.591789
	222	1.77691	1.76266	1.32352	0.911836	0.589743
	222.2	1.79198	1.77171	1.33491	0.931875	0.604421
	222.4	1.7821	1.76324	1.32539	0.915922	0.587975
	222.6	1.77846	1.77101	1.32197	0.913364	0.591133
	222.8	1.7898	1.77735	1.33732	0.923685	0.595649
	223	1.79367	1.77291	1.3388	0.922146	0.602634
	223.2	1.77786	1.76973	1.33934	0.922063	0.593258
	223.4	1.77972	1.78021	1.32282	0.914765	0.595035
	223.6	1.78697	1.78381	1.33539	0.924886	0.600466
	223.8	1.78335	1.77117	1.31981	0.920405	0.596401
	224	1.77979	1.76751	1.33597	0.925228	0.590758
	224.2	1.77985	1.77069	1.33192	0.92565	0.594812
	224.4	1.79276	1.76935	1.33553	0.921619	0.595628
	224.6	1.78297	1.77341	1.32825	0.932985	0.599035
	224.8	1.77523	1.75496	1.31927	0.914114	0.589011
	225	1.77892	1.7659	1.33109	0.928188	0.603179
	225.2	1.76592	1.77118	1.33107	0.919896	0.597279
	225.4	1.78172	1.76565	1.32842	0.921722	0.595615
	225.6	1.77871	1.76852	1.33465	0.918215	0.596733
	225.8	1.76752	1.77355	1.32921	0.917664	0.593473
	226	1.77552	1.7668	1.32913	0.923353	0.598133
	226.2	1.79148	1.77205	1.33401	0.917361	0.602939
	226.4	1.77309	1.76039	1.32904	0.916781	0.583133
	226.6	1.77885	1.7629	1.33449	0.919807	0.58857
	226.8	1.77879	1.76401	1.33691	0.921601	0.604458
	227	1.77094	1.74886	1.31634	0.917066	0.578069
	227.2	1.76836	1.75808	1.31394	0.913459	0.592154
	227.4	1.76525	1.76151	1.32449	0.909439	0.58814
	227.6	1.77137	1.75688	1.33117	0.914537	0.595921
	227.8	1.77445	1.76552	1.3312	0.920548	0.598685
	228	1.77327	1.7626	1.33067	0.920354	0.597007
	228.2	1.77755	1.76289	1.32465	0.926018	0.589319
	228.4	1.77452	1.77606	1.33508	0.927211	0.595882
	228.6	1.77458	1.75431	1.32646	0.913984	0.581583
	228.8	1.77569	1.7604	1.33016	0.920063	0.594371
	229	1.77368	1.76315	1.3204	0.918093	0.599574
	229.2	1.78672	1.76634	1.32783	0.920673	0.592605
	229.4	1.77913	1.75553	1.33212	0.923972	0.599474
	229.6	1.77948	1.75335	1.31743	0.924042	0.589028
	229.8	1.77259	1.74783	1.32206	0.905209	0.592033
	230	1.77943	1.77262	1.32188	0.912176	0.599345
	230.2	1.77882	1.76156	1.3309	0.919449	0.598766
	230.4	1.77707	1.76517	1.33972	0.922793	0.599399
	230.6	1.77541	1.76009	1.32275	0.908354	0.586368
	230.8	1.78386	1.77126	1.3307	0.922837	0.590327
	231	1.77251	1.77588	1.33585	0.927249	0.603979
	231.2	1.77123	1.76568	1.33735	0.920989	0.597413
	231.4	1.77598	1.76094	1.32599	0.919704	0.598793
	231.6	1.77016	1.76572	1.32984	0.9197	0.602009
	231.8	1.76553	1.75726	1.31701	0.914422	0.580048
	232	1.76276	1.76098	1.3222	0.912699	0.583736
	232.2	1.76965	1.75374	1.3156	0.909861	0.592417
	232.4	1.76788	1.75689	1.322	0.909757	0.583842
	232.6	1.76292	1.76597	1.32691	0.923178	0.588407
	232.8	1.76744	1.75453	1.32451	0.911569	0.581152
	233	1.76547	1.76309	1.3238	0.922334	0.585419
	233.2	1.77152	1.76894	1.32217	0.912649	0.592159
	233.4	1.77266	1.76186	1.32918	0.920722	0.586246
	233.6	1.76401	1.75739	1.32788	0.91524	0.593097
	233.8	1.77034	1.75958	1.32279	0.926914	0.596186
	234	1.76487	1.76158	1.31975	0.919735	0.589772
	234.2	1.77039	1.75856	1.32893	0.912416	0.591193
	234.4	1.76114	1.75903	1.32295	0.923744	0.59492
	234.6	1.77231	1.76249	1.33199	0.923566	0.596505
	234.8	1.76672	1.75586	1.31613	0.914303	0.594681
	235	1.78089	1.7671	1.32321	0.921921	0.601241
	235.2	1.77319	1.74927	1.31478	0.913913	0.587881
	235.4	1.7744	1.76488	1.34005	0.92178	0.597079
	235.6	1.77369	1.75092	1.32458	0.918888	0.591409
	235.8	1.75643	1.75058	1.31085	0.915074	0.58664
	236	1.77405	1.76214	1.32434	0.915792	0.590371
	236.2	1.77172	1.75999	1.31971	0.914325	0.592592
	236.4	1.76668	1.75269	1.31836	0.909818	0.593471
	236.6	1.76021	1.75139	1.31941	0.913783	0.582145
	236.8	1.76338	1.75	1.3273	0.91275	0.590904
	237	1.77296	1.7615	1.32995	0.919425	0.597574
	237.2	1.76096	1.74244	1.31997	0.906806	0.59138
	237.4	1.7619	1.75326	1.32806	0.920855	0.590308
	237.6	1.77412	1.75937	1.32202	0.918662	0.59036
	237.8	1.75711	1.75898	1.33293	0.919218	0.598859
	238	1.7695	1.7652	1.32983	0.925688	0.604559
	238.2	1.77029	1.76091	1.33308	0.930503	0.599803
	238.4	1.75585	1.74567	1.32049	0.909236	0.594844
	238.6	1.76273	1.75339	1.31671	0.910926	0.593609
	238.8	1.76085	1.75534	1.31633	0.9163	0.593304
	239	1.7637	1.75142	1.3154	0.914048	0.597448
	239.2	1.76715	1.76117	1.32061	0.916493	0.599775
	239.4	1.75898	1.74308	1.3136	0.920056	0.592121
	239.6	1.75746	1.75265	1.32128	0.916326	0.597066
	239.8	1.75939	1.75036	1.3147	0.912588	0.58704

## Sheet: Fig. 3c
Control					14-5-18 (50 µM)
	Distance_(μm)	Gray_Value_Red	Gray_Value_Green			Distance_(μm)	Gray_Value_Red	Gray_Value_Green
	0	1	1			0	1	1.27
	0.166	1	1.023			0.11236	1.843	0.039
	0.3319	1.974	2.948			0.224719	1.853	2.059
	0.4979	0.972	2.005			0.337079	1.412	1.221
	0.6639	0.052	0.149			0.449438	4.118	1.431
	0.8298	0.056	0.057			0.561798	1.431	2.997
	0.9958	1.057	1.124			0.674157	3	1.108
	1.1618	2.066	3.21			0.786517	2.608	1.922
	1.3278	1.912	3.989			0.898876	0.412	4.657
	1.4937	1.015	1.933			1.01124	1.784	0.941
	1.6597	0.129	0.256			1.1236	5.647	0.951
	1.8257	0.245	0.612			1.23595	0.814	0.078
	1.9916	6.668	1.258			1.34831	2.608	4.853
	2.1576	20.143	3.246			1.46067	0.412	3.917
	2.3236	50.836	4.853			1.57303	1.784	1.751
	2.4895	135.275	35.373			1.68539	0	0.716
	2.6555	226.221	137.376			1.79775	3.294	2.722
	2.8215	254.199	231.582			1.91011	5	2.722
	2.9874	255	254.331			2.02247	1.49	8.645
	3.1534	249.28	246.864			2.13483	1.529	1.219
	3.3194	188.845	174.204			2.24719	0	3.408
	3.4854	109.168	86.89			2.35955	0.716	5.929
	3.6513	68.811	45.117			2.47191	3.706	3.893
	3.8173	46.888	29.852			2.58427	4	4.26
	3.9833	31.657	20.226			2.69663	3.431	4
	4.1492	33.204	20.531			2.80899	5.353	2.355
	4.3152	35.59	24.79			2.92135	2.333	5.574
	4.4812	37.432	29.175			3.03371	0.657	11.107
	4.6471	39.126	25.025			3.14607	3.647	7.864
	4.8131	33.315	17.736			3.25843	4.088	6.935
	4.9791	36.129	19.547			3.37079	5.392	3.917
	5.1451	31.206	20.642			3.48315	0	1.751
	5.311	27.224	25.167			3.59551	4.392	0.716
	5.477	37.578	31.957			3.70786	2.402	2.722
	5.643	36.139	29.412			3.82023	2.176	8.645
	5.8089	30.753	25.226			3.93258	1.686	1.219
	5.9749	38.435	28.741			4.04494	1	3.408
	6.1409	54.312	37.781			4.1573	1.765	2.692
	6.3068	59.688	51.456			4.26966	4.549	12.497
	6.4728	46.708	44.117			4.38202	4.304	2.13
	6.6388	26.817	20.673			4.49438	8.471	5.112
	6.8047	16.569	12.952			4.60674	8.559	6.586
	6.9707	14.096	13.932			4.7191	11.059	0.722
	7.1367	12.991	9.395			4.83146	27.5	22.071
	7.3027	13.432	9.89			4.94382	46.157	6.391
	7.4686	17.195	14.182			5.05618	75.814	25.675
	7.6346	28.853	14.969			5.16854	85.765	14.189
	7.8006	36.917	9.999			5.2809	58.676	22.888
	7.9665	28.451	8.778			5.39326	66.333	122.148
	8.1325	19.255	13.219			5.50562	68.294	193.189
	8.2985	19.576	17.21			5.61798	94.51	214.077
	8.4644	30.358	20.182			5.73034	155.745	236.71
	8.6304	28.646	19.83			5.8427	192.765	237.107
	8.7964	22.442	21.798			5.95506	223.196	175.467
	8.9623	24.84	22.348			6.06742	247.549	154.485
	9.1283	31.779	20.76			6.17978	220.059	82.012
	9.2943	37.862	21.158			6.29214	214.549	76.675
	9.4603	35.422	16.73			6.40449	197.804	66.284
	9.6262	34.179	15.908			6.51685	222	53.544
	9.7922	29.843	12.719			6.62921	245.147	69.03
	9.9582	28.404	11.99			6.74157	252.333	44.325
	10.1241	29.36	18.373			6.85393	255	47.704
	10.2901	23.202	18.66			6.96629	222.804	65.148
	10.4561	19.805	12.359			7.07865	163.206	51.462
	10.622	22.731	10.97			7.19101	143.765	51.355
	10.788	29.703	9.761			7.30337	188.255	33.201
	10.954	34.602	7.306			7.41573	175.314	45.645
	11.1199	33.358	10.081			7.52809	183.676	49.834
	11.2859	28.098	8.519			7.64045	162.667	45.444
	11.4519	22.492	7.445			7.75281	162.794	35.391
	11.6179	24.222	16.444			7.86517	148.353	49.231
	11.7838	23.731	19.196			7.97753	172.716	52.391
	11.9498	19.502	16.026			8.08989	186.333	64.325
	12.1158	24.39	19.203			8.20225	200.971	47.604
	12.2817	29.383	16.236			8.31461	159.961	52.047
	12.4477	28.624	16.359			8.42697	177.765	42.107
	12.6137	24.136	22.348			8.53933	180.765	36.385
	12.7796	21.309	23.934			8.65169	158.667	43.225
	12.9456	22.513	21.483			8.76404	174.765	40.899
	13.1116	22.3	15.215			8.8764	198.353	37.763
	13.2776	20.923	13.441			8.98876	215.353	54.308
	13.4435	20.887	16.725			9.10112	214.216	35.598
	13.6095	21.646	15.951			9.21348	171.412	48.639
	13.7755	21.643	10.979			9.32584	152.48	43.473
	13.9414	21.285	8.458			9.4382	133.941	53.479
	14.1074	29.833	9.006			9.55056	151.5	32.686
	14.2734	46.603	8.28			9.66292	175.373	21.58
	14.4393	41.91	9.744			9.77528	151.549	35.343
	14.6053	21.655	9.185			9.88764	162.588	19.361
	14.7713	16.323	9.84			10	178.824	33.077
	14.9372	20.99	14.193			10.1124	160.059	27.97
	15.1032	30.287	15.795			10.2247	148.118	34.107
	15.2692	39.63	15.926			10.3371	191.569	41.598
	15.4352	37.05	19.774			10.4494	231.735	34.651
	15.6011	32.678	21.342			10.5618	255	50.704
	15.7671	33.875	17.827			10.6742	255	44.331
	15.9331	38.575	18.799			10.7865	246.098	45.876
	16.099	50.061	24.585			10.8989	197.235	43.757
	16.265	84.768	34.296			11.0112	186.235	35.882
	16.431	163.415	67.905			11.1236	213.578	42.568
	16.5969	232.705	159.062			11.236	234.824	34.491
	16.7629	253.094	235.926			11.3483	213.382	47.728
	16.9289	255	253.892			11.4607	223.235	23.615
	17.0948	223.725	227.833			11.573	252.265	41.325
	17.2608	114.578	119.599			11.6854	255	41.26
	17.4268	24.519	24.793			11.7978	255	29.976
	17.5928	2.353	1.543			11.9101	243.706	33.254
	17.7587	1.126	0.805			12.0225	220.853	43.207
	17.9247	0.868	0.372			12.1348	250.255	48.935
	18.0907	0.337	0.663			12.2472	208.618	38.864
	18.2566	0.24	0.76			12.3596	237.412	49.651
	18.4226	0.648	0.152			12.4719	215.5	44.787
	18.5886	0.738	0			12.5843	220.647	52
	18.7545	0.367	0			12.6966	254.441	28.178
	18.9205	0.059	0			12.809	240.529	45.077
	19.0865	0.79	1.58			12.9214	235.941	41.639
	19.2524	1.788	3.092			13.0337	211.078	37.763
	19.4184	1.214	2.04			13.1461	198.882	46.598
	19.5844	0.215	0.885			13.2584	196.118	50.509
	19.7504	0.516	0.143			13.3708	216.294	34.769
	19.9163	0.417	0			13.4832	225.431	37.521
	20.0823	0.08	0			13.5955	237.706	23.26
	20.2483	0.777	0.777			13.7079	207.765	36.29
	20.4142	1	0.524			13.8202	203.431	34.249
						13.9326	203.176	39.763
						14.0449	198.608	38.385
						14.1573	174.078	41.325
						14.2697	175.853	44.148
						14.382	155.333	44.426
						14.4944	177.882	45
						14.6067	195.353	34.314
						14.7191	182.725	49.503
						14.8315	168.451	41.609
						14.9438	144.971	50.053
						15.0562	139.471	51.627
						15.1685	138.598	62.302
						15.2809	154.294	62.189
						15.3933	159.235	104.361
						15.5056	174.294	180.154
						15.618	164.118	179.018
						15.7303	142.196	209.485
						15.8427	109.833	252.775
						15.9551	87.706	185.391
						16.0674	52.275	120.822
						16.1798	42.608	87
						16.2921	33	86.686
						16.4045	28	70.604
						16.5169	15.922	48.763
						16.6292	15.882	29.059
						16.7416	9	9.024
						16.8539	7.647	21.627
						16.9663	3.882	10.462
						17.0786	4.431	8.888
						17.191	6	11.556
						17.3034	5.588	10.716
						17.4157	2.804	2.876
						17.5281	4.961	6.763
						17.6405	4.618	2.609
						17.7528	12.039	7.373
						17.8652	2.912	13.888
						17.9775	6.588	5.604
						18.0899	3.686	3.408
						18.2022	1.15	6.13
						18.3146	3.234	4.527
						18.427	1.686	11.154
						18.5393	8.176	3.87
						18.6517	4.824	12.609
						18.764	5.294	4.26
						18.8764	7.353	8.876
						18.9888	2.471	2.864
						19.1011	0	1.491
						19.2135	1.49	6.722
						19.3258	5.176	9.047
						19.4382	6.804	4.284
						19.5506	2.216	8.041
						19.6629	0	5.929
						19.7753	0.196	3.893
						19.8876	0.373	4.02
						20	4.235	3.87

## Sheet: Fig. 3d
		Colocalized cell number	Uncolocalized cell number			P value and statistical significance
	Control	16	14			Test	Fisher's exact test
	14-5-18 (50 μM)	7	23			P value	0.0326
						P value summary	*
						One- or two-sided	Two-sided
						Statistically significant (P < 0.05)?	Yes
						Data analyzed	Colocalized cell number	Uncolocalized cell number	Total
						Control	16	14	30
						14-5-18 (50 μM)	7	23	30
						Total	23	37	60
						Percentage of row total	Colocalized cell number	Uncolocalized cell number
						Control	53.33%	46.67%
						14-5-18 (50 μM)	23.33%	76.67%
						Percentage of column total	Colocalized cell number	Uncolocalized cell number
						Control	69.57%	37.84%
						14-5-18 (50 μM)	30.43%	62.16%
						Percentage of grand total	Colocalized cell number	Uncolocalized cell number
						Control	26.67%	23.33%
						14-5-18 (50 μM)	11.67%	38.33%

## Sheet: Fig. 4a
MGC803
	Control	10	50
	1990	499	402
	1911	667	302
	1769	550	266
P Value		<0.0001	<0.0001
MKN45
	Control	10	50
	1436	717	39
	1312	692	54
	1334	646	45
P Value		<0.0001	<0.0001

## Sheet: Fig. 4b
MKN45
		Con			5			20			50
	GTP-Rac1	1	1	1	1.05596	1.00247	0.994826	0.587278	0.534295	0.591953	0.06108	0.0841943	0.067852
P Value					0.6994			<0.0001			<0.0001
	GTP-Cdc42	1	1	1	1.15145	1.01136	1.14128	0.689104	0.764829	0.751928	0.241546	0.221253	0.216592
P Value					0.0571			0.0002			<0.0001
MGC803
		Con			5			20			50
	GTP-Rac1	1	1	1	1.06799	0.981526	1.00453	1.06922	0.991846	0.984526	0.558635	0.548926	0.539483
P Value					0.8411			0.8938			<0.0001
	GTP-Cdc42	1	1	1	0.452485	0.465978	0.434562	0.191227	0.171592	0.181592	0.007191	0.008962	0.009961
P Value					<0.0001			<0.0001			<0.0001
MGC803
MKN45

## Sheet: Fig. 4c
	Control	10	30
	463.89	115.58	68.5
	238.24	108.42	51.02
	540.58	99.65	63.44
	253.67	248.09	47.43
	433.54	113.4	74.96
	170.17	89.72	48.41
P Value		0.0017	0.0001

## Sheet: Fig. 5b
		Control			14-5-18 (50 μМ)				P value
	shNC	244	230	240	83	100	116		0.000185
	WT	523	600	498	138	142	136		0.000198
	Mut1	459	426	392	526	528	343		0.567668
	Mut2	230	226	216	262	263	223		0.140553

[truncated: 23 more sheets: Fig. 5c, Supplementary Fig. 2b, Supplementary Fig. 2c, Supplementary Fig. 2d, Supplementary Fig. 2e, Supplementary Fig. 3a, Supplementary Fig. 3b, Supplementary Fig. 4a, Supplementary Fig. 4b, Supplementary Fig. 4c, Supplementary Fig. 5a, Supplementary Fig. 5b, Supplementary Fig. 5c, Supplementary Fig. 5d, Supplementary Fig. 5e, Supplementary Fig. 6b, Supplementary Fig. 7a, Supplementary Fig. 7b, Supplementary Fig. 7c, Supplementary Fig. 8a …]
